# Supplementary material for: Development of Cost-Effective SNP Markers for Genetic Variation Analysis and Variety Identification in Cultivated Pears (Pyrus spp.)
Source: Plants (Basel). 2024 Sep 18;13(18):2600. doi: 10.3390/plants13182600 (PMC11435430; doi:10.3390/plants13182600)
Supplement: Supplementary file 1 [file plants-13-02600-s001.zip]

Archive with 6 entries (5 files):
- plants-3166604-supplementary/
- plants-3166604-supplementary/Figure S1.pdf
- plants-3166604-supplementary/Supplementary Table S1.xlsx
- plants-3166604-supplementary/Supplementary Table S2.xlsx
- plants-3166604-supplementary/Supplementary Table S3.xlsx
- plants-3166604-supplementary/Supplementary Table S4.xlsx
