# Supplementary material for: Development of Cost-Effective SNP Markers for Genetic Variation Analysis and Variety Identification in Cultivated Pears (Pyrus spp.)
Source: Plants (Basel). 2024 Sep 18;13(18):2600. doi: 10.3390/plants13182600 (PMC11435430; doi:10.3390/plants13182600)
Supplement: Supplementary file 1 [file plants-13-02600-s001.zip › plants-3166604-supplementary/Supplementary Table S1.xlsx]

## Sheet: Sheet1
Table S1. The 192 cultivated pear accessions used in this study
Accession ID	Accession name	Species	Origin of country	Genotyping
P001	Whangkeumbae	Pyrus pyrifolia (Burm.) Nak.	Republic of Korea	Genotyping by sequenicng
P002	Chuwhangbae	Pyrus pyrifolia (Burm.) Nak.	Republic of Korea	Genotyping by sequenicng
P003	Wonkyo Na-06(Soowhangbae)	Pyrus pyrifolia (Burm.) Nak.	Republic of Korea	Genotyping by sequenicng
P004	Wonkyo Na-07(Whasan)	Pyrus pyrifolia (Burm.) Nak.	Republic of Korea	Genotyping by sequenicng
P005	Wonkyo Na-09(Wonwhang)	Pyrus pyrifolia (Burm.) Nak.	Republic of Korea	Genotyping by sequenicng
P006	Wonkyo Na-12(Mihwang)	Pyrus pyrifolia (Burm.) Nak.	Republic of Korea	Genotyping by sequenicng
P007	Sunhwang	Pyrus pyrifolia (Burm.) Nak.	Republic of Korea	Genotyping by sequenicng
P008	Wonkyo Na-13(Shinil)	Pyrus pyrifolia (Burm.) Nak.	Republic of Korea	Genotyping by sequenicng
P009	Wonkyo Na-16(Gamro)	Pyrus pyrifolia (Burm.) Nak.	Republic of Korea	Genotyping by sequenicng
P010	Wonkyo Na-17(Josengwhangkeum)	Pyrus pyrifolia (Burm.) Nak.	Republic of Korea	Genotyping by sequenicng
P011	Wonkyo Na-29(Shincheon)	Pyrus pyrifolia (Burm.) Nak.	Republic of Korea	Genotyping by sequenicng
P012	Hanareum	Pyrus pyrifolia (Burm.) Nak.	Republic of Korea	Genotyping by sequenicng
P013	Manhwang	Pyrus pyrifolia (Burm.) Nak.	Republic of Korea	Genotyping by sequenicng
P014	Wonkyo Na-36(Sooyoung)	Pyrus pyrifolia (Burm.) Nak.	Republic of Korea	Genotyping by sequenicng
P015	Sweet Skin	Pyrus pyrifolia (Burm.) Nak.	Republic of Korea	Genotyping by sequenicng
P016	Wonkyo Na-41(Super Gold)	Pyrus pyrifolia (Burm.) Nak.	Republic of Korea	Genotyping by sequenicng
P017	Wonkyo Na-46	Pyrus pyrifolia (Burm.) Nak.	Republic of Korea	Genotyping by sequenicng
P018	Wonkyo Na-44	Pyrus pyrifolia (Burm.) Nak.	Republic of Korea	Genotyping by sequenicng
P019	Wonkyo Na-51	Pyrus pyrifolia (Burm.) Nak.	Republic of Korea	Genotyping by sequenicng
P020	Wonkyo Na-53	Pyrus pyrifolia (Burm.) Nak.	Republic of Korea	Genotyping by sequenicng
P021	Wonkyo Na-61	Pyrus pyrifolia (Burm.) Nak.	Republic of Korea	Genotyping by sequenicng
P022	Wonkyo Na-62 (Sodam)	Pyrus pyrifolia (Burm.) Nak.	Republic of Korea	Genotyping by sequenicng
P023	Wonkyo Na-58	Pyrus pyrifolia (Burm.) Nak.	Republic of Korea	Genotyping by sequenicng
P024	Wonkyo Na-64	Pyrus pyrifolia (Burm.) Nak.	Republic of Korea	Genotyping by sequenicng
P025	Wonkyo Na-67	Pyrus pyrifolia (Burm.) Nak.	Republic of Korea	Genotyping by sequenicng
P026	Yescool	Pyrus pyrifolia (Burm.) Nak.	Republic of Korea	Genotyping by sequenicng
P027	CenS all	Pyrus pyrifolia (Burm.) Nak.	Republic of Korea	Genotyping by sequenicng
P028	Seollem	Pyrus pyrifolia (Burm.) Nak.	Republic of Korea	Genotyping by sequenicng
P029	Iwon	Pyrus pyrifolia (Burm.) Nak.	Republic of Korea	Fludigm
P030	2000-12-26	Pyrus pyrifolia (Burm.) Nak.	Republic of Korea	Genotyping by sequenicng
P031	Wonkyo Na-45	Pyrus pyrifolia (Burm.) Nak.	Republic of Korea	Genotyping by sequenicng
P032	Wonkyo Na-jasoojung 4	Pyrus pyrifolia (Burm.) Nak.	Republic of Korea	Genotyping by sequenicng
P033	Niitaka	Pyrus pyrifolia (Burm.) Nak.	Japan	Genotyping by sequenicng
P034	Wonkyo Na-47	Pyrus pyrifolia (Burm.) Nak.	Republic of Korea	Fludigm
P035	Wonkyo Na-jasoojung 2	Pyrus pyrifolia (Burm.) Nak.	Republic of Korea	Fludigm
P036	Wonkyo Na-jasoojung 3	Pyrus pyrifolia (Burm.) Nak.	Republic of Korea	Fludigm
P037	Wonkyo Na-21(Manpungbae)	Pyrus pyrifolia (Burm.) Nak.	Republic of Korea	Genotyping by sequenicng
P038	Wonkyo Na-77	Pyrus pyrifolia (Burm.) Nak.	Republic of Korea	Fludigm
P039	Wonkyo Na-79	Pyrus pyrifolia (Burm.) Nak.	Republic of Korea	Fludigm
P040	Wonkyo Na-80	Pyrus pyrifolia (Burm.) Nak.	Republic of Korea	Fludigm
P041	Wonkyo Na-81	Pyrus pyrifolia (Burm.) Nak.	Republic of Korea	Fludigm
P042	Wonkyo Na-83	Pyrus pyrifolia (Burm.) Nak.	Republic of Korea	Fludigm
P043	Wonkyo Na-88	Pyrus pyrifolia (Burm.) Nak.	Republic of Korea	Fludigm
P044	Taihaku	Pyrus pyrifolia (Burm.) Nak.	Japan	Fludigm
P045	Shinko	Pyrus pyrifolia (Burm.) Nak.	Japan	Fludigm
P046	Chousen	Pyrus pyrifolia (Burm.) Nak.	Japan	Fludigm
P047	Cheongdangrori	Pyrus pyrifolia (Burm.) Nak.	Republic of Korea	Fludigm
P048	Jinshuisu	Pyrus pyrifolia (Burm.) Nak.	China	Fludigm
P049	Hakkou	Pyrus pyrifolia (Burm.) Nak.	Japan	Fludigm
P050	Seigyoku	Pyrus pyrifolia (Burm.) Nak.	Japan	Fludigm
P051	Andonghwangsilri	Pyrus pyrifolia (Burm.) Nak.	Republic of Korea	Fludigm
P052	Shinsei	Pyrus pyrifolia (Burm.) Nak.	Japan	Fludigm
P053	Eri	Pyrus pyrifolia (Burm.) Nak.	Japan	Fludigm
P054	Nansui	Pyrus pyrifolia (Burm.) Nak.	Japan	Fludigm
P055	Weiningdahuang	Pyrus pyrifolia (Burm.) Nak.	China	Fludigm
P056	Suisei	Pyrus pyrifolia (Burm.) Nak.	Japan	Fludigm
P057	Hosui	Pyrus pyrifolia (Burm.) Nak.	Japan	Fludigm
P058	Tosa	Pyrus pyrifolia (Burm.) Nak.	Japan	Fludigm
P059	Hayatama	Pyrus pyrifolia (Burm.) Nak.	Japan	Fludigm
P060	kosui	Pyrus pyrifolia (Burm.) Nak.	Japan	Fludigm
P061	Shinchu	Pyrus pyrifolia (Burm.) Nak.	Japan	Fludigm
P062	Kumoi	Pyrus pyrifolia (Burm.) Nak.	Japan	Fludigm
P063	Jangseongcheongbae	Pyrus pyrifolia (Burm.) Nak.	Republic of Korea	Fludigm
P064	Satangbae	Pyrus pyrifolia (Burm.) Nak.	Republic of Korea	Fludigm
P065	Jangseonghwanggbae	Pyrus pyrifolia (Burm.) Nak.	Republic of Korea	Fludigm
P066	Hakataao	Pyrus pyrifolia (Burm.) Nak.	Japan	Fludigm
P067	Shugyoku	Pyrus pyrifolia (Burm.) Nak.	Japan	Fludigm
P068	Shinseiki	Pyrus pyrifolia (Burm.) Nak.	Japan	Fludigm
P069	Shinsetsu	Pyrus pyrifolia (Burm.) Nak.	Japan	Fludigm
P070	Sagami	Pyrus pyrifolia (Burm.) Nak.	Japan	Fludigm
P071	Sekaiichi_x000D_	Pyrus pyrifolia (Burm.) Nak.	Japan	Fludigm
P072	Okusankichi	Pyrus pyrifolia (Burm.) Nak.	Japan	Fludigm
P073	Tama	Pyrus pyrifolia (Burm.) Nak.	Japan	Fludigm
P074	Waseaka	Pyrus pyrifolia (Burm.) Nak.	Japan	Fludigm
P075	Sujeongbae	Pyrus pyrifolia (Burm.) Nak.	Republic of Korea	Fludigm
P076	Gongryong	Pyrus pyrifolia (Burm.) Nak.	Republic of Korea	Fludigm
P077	Imamuranatsu	Pyrus pyrifolia (Burm.) Nak.	Japan	Fludigm
P078	Choju	Pyrus pyrifolia (Burm.) Nak.	Japan	Fludigm
P079	Imamuraaki	Pyrus pyrifolia (Burm.) Nak.	Japan	Fludigm
P080	Goldnijisseiki	Pyrus pyrifolia (Burm.) Nak.	Japan	Fludigm
P081	Asahi	Pyrus pyrifolia (Burm.) Nak.	Japan	Fludigm
P082	Osanijisseiki	Pyrus pyrifolia (Burm.) Nak.	Japan	Fludigm
P083	Matsushima	Pyrus pyrifolia (Burm.) Nak.	Japan	Fludigm
P084	Kikusui	Pyrus pyrifolia (Burm.) Nak.	Japan	Fludigm
P085	Chojuro	Pyrus pyrifolia (Burm.) Nak.	Japan	Fludigm
P086	Kimizukawase	Pyrus pyrifolia (Burm.) Nak.	Japan	Fludigm
P087	Jumbo La France	Pyrus communis L.	Japan	Fludigm
P088	Harland	Pyrus communis L.	Italy	Fludigm
P089	Jules d"Airolles	Pyrus communis L.	United States	Fludigm
P090	Dr Julis Guyot	Pyrus communis L.	Italy	Fludigm
P091	Beurre Giffard	Pyrus communis L.	United States	Fludigm
P092	Bartlett-Rosired	Pyrus communis L.	Italy	Fludigm
P093	Cascade	Pyrus communis L.	Canada	Fludigm
P094	Beurre Diel	Pyrus communis L.	Italy	Fludigm
P095	Bosc-OP-5	Pyrus communis L.	United States	Fludigm
P096	Bartlett-Max Red	Pyrus communis L.	United States	Fludigm
P097	Canal Red	Pyrus communis L.	Italy	Fludigm
P098	Bosc	Pyrus communis L.	United States	Fludigm
P099	Beurre Superfin	Pyrus communis L.	United States	Fludigm
P100	Beurre Hardy	Pyrus communis L.	United States	Fludigm
P101	Packham"s Triumph	Pyrus communis L.	Australia	Fludigm
P102	Canal Pear	Pyrus communis L.	United States	Fludigm
P103	Oriental Pear	Pyrus communis L.	Unknown	Fludigm
P104	Frontier	Pyrus communis L.	Japan	Fludigm
P105	Winter Nelis	Pyrus communis L.	Belgium	Fludigm
P106	Passe Crassane	Pyrus communis L.	France	Fludigm
P107	Decana d"Inverno	Pyrus communis L.	Italy	Fludigm
P108	LA-62	Pyrus communis L.	United States	Fludigm
P109	Decana del Comizio	Pyrus communis L.	Italy	Fludigm
P110	General Leclere	Pyrus communis L.	Japan	Fludigm
P111	Bartlett-4X	Pyrus communis L.	United States	Fludigm
P112	Bartlett	Pyrus communis L.	United States	Fludigm
P113	Jinli	Pyrus bretschneideri Rehder	China	Fludigm
P114	Xiangyali	Pyrus bretschneideri Rehder	Japan	Fludigm
P115	Matihuang	Pyrus bretschneideri Rehder	China	Fludigm
P116	Xuehuali	Pyrus bretschneideri Rehder	China	Fludigm
P117	Huangli	Pyrus bretschneideri Rehder	Japan	Fludigm
P118	Cili	Pyrus bretschneideri Rehder	China	Fludigm
P119	Jinshiji	Pyrus bretschneideri Rehder	China	Fludigm
P120	Jinhua	Pyrus bretschneideri Rehder	China	Fludigm
P121	Huangmi	Pyrus bretschneideri Rehder	China	Fludigm
P122	Dangsansuli	Pyrus bretschneideri Rehder	China	Fludigm
P123	Shuihongxiao	Pyrus bretschneideri Rehder	China	Fludigm
P124	Qiubaili	Pyrus bretschneideri Rehder	China	Fludigm
P125	Qinglongtian	Pyrus bretschneideri Rehder	China	Fludigm
P126	Jinmi	Pyrus bretschneideri Rehder	China	Fludigm
P127	Qixiadajinshu	Pyrus bretschneideri Rehder	China	Fludigm
P128	Hangqing	Pyrus bretschneideri Rehder	China	Fludigm
P129	Yali	Pyrus bretschneideri Rehder	China	Fludigm
P130	Milri	Pyrus bretschneideri Rehder	China	Fludigm
P131	Huangxianchangba	Pyrus bretschneideri Rehder	China	Fludigm
P132	Ganghwatongbae B	Pyrus ussuriensis Maxim.	Republic of Korea	Fludigm
P133	Ingyebae	Pyrus ussuriensis Maxim.	Republic of Korea	Fludigm
P134	Gamiri	Pyrus ussuriensis Maxim.	Republic of Korea	Fludigm
P135	Hanghong	Pyrus ussuriensis Maxim.	China	Fludigm
P136	Wufeng	Pyrus ussuriensis Maxim.	China	Fludigm
P137	Nanguoli	Pyrus ussuriensis Maxim.	China	Fludigm
P138	Jinfeng	Pyrus ussuriensis Maxim.	China	Fludigm
P139	Goesanhwangbae	Pyrus ussuriensis Maxim.	Republic of Korea	Fludigm
P140	Andongmukbae	Pyrus ussuriensis Maxim.	Republic of Korea	Fludigm
P141	Huali	Pyrus ussuriensis Maxim.	China	Fludigm
P142	Cheongseori	Pyrus ussuriensis Maxim.	Republic of Korea	Fludigm
P143	Hamheungri eul	Pyrus ussuriensis Maxim.	Republic of Korea	Fludigm
P144	Pyeongchangsuhyangri	Pyrus ussuriensis Maxim.	Republic of Korea	Fludigm
P145	Pyeongchangkeumsaekri	Pyrus ussuriensis Maxim.	Republic of Korea	Fludigm
P146	Doongkeulraebae	Pyrus ussuriensis Maxim.	Republic of Korea	Fludigm
P147	Chenjiadama	Pyrus ussuriensis Maxim.	China	Fludigm
P148	Yaguangli	Pyrus ussuriensis Maxim.	China	Fludigm
P149	Ruanerli	Pyrus ussuriensis Maxim.	China	Fludigm
P150	Agenoshoushinanashi	Pyrus ussuriensis Maxim.	China	Fludigm
P151	Neungkeumbae	Pyrus ussuriensis Maxim.	Japan	Fludigm
P152	Enli	Pyrus ussuriensis Maxim.	Japan	Fludigm
P153	Pingguoli	Pyrus ussuriensis Maxim.	China	Fludigm
P154	Gongjucheongsilri	Pyrus ussuriensis Maxim.	Republic of Korea	Fludigm
P155	Daxiangshui	Pyrus ussuriensis Maxim.	China	Fludigm
P156	Geochangcheongsilri	Pyrus ussuriensis Maxim.	Republic of Korea	Fludigm
P157	Ulreungdo cheongbae B	Pyrus ussuriensis Maxim.	Republic of Korea	Fludigm
P158	Beijinbaili	Pyrus ussuriensis Maxim.	Japan	Fludigm
P159	Greensis	Interspecific hybrid (P. pyrifolia × P. communis)	Republic of Korea	Genotyping by sequenicng
P160	BPS3-2000-3-99	Interspecific hybrid (P. pyrifolia × P. communis)	Republic of Korea	Genotyping by sequenicng
P161	Wonkyo Na-65	Interspecific hybrid (P. pyrifolia × P. communis)	Republic of Korea	Genotyping by sequenicng
P162	Wonkyo Na-74	Interspecific hybrid (P. pyrifolia × P. communis)	Republic of Korea	Fludigm
P163	Wonkyo Na-75	Interspecific hybrid (P. pyrifolia × P. communis)	Republic of Korea	Fludigm
P164	Wonkyo Na-82	Interspecific hybrid (P. pyrifolia × P. communis)	Republic of Korea	Fludigm
P165	Wonkyo Na-85	Interspecific hybrid (P. pyrifolia × P. communis)	Republic of Korea	Fludigm
P166	Wonkyo Na-86	Interspecific hybrid (P. pyrifolia × P. communis)	Republic of Korea	Fludigm
P167	Kiyomaro	Interspecific hybrid (P. pyrifolia × P. communis)	Japan	Fludigm
P168	Taiheiyo	Interspecific hybrid (P. pyrifolia × P. communis)	Japan	Fludigm
P169	Ooharabeni	Interspecific hybrid (P. pyrifolia × P. communis)	Japan	Fludigm
P170	Jinhyang	Interspecific hybrid (P. pyrifolia × P. bretschneideri)	Republic of Korea	Genotyping by sequenicng
P171	Shichiho	Interspecific hybrid (P. pyrifolia × P. bretschneideri)	Japan	Fludigm
P172	Hattatsu	Interspecific hybrid (P. pyrifolia × P. bretschneideri)	Japan	Fludigm
P173	Bongli	Interspecific hybrid (P. pyrifolia × P. bretschneideri)	Japan	Fludigm
P174	Senken	Interspecific hybrid (P. pyrifolia × P. bretschneideri)	Republic of Korea	Fludigm
P175	Danbae	Interspecific hybrid (P. pyrifolia × P. ussuriensis)	Republic of Korea	Genotyping by sequenicng
P176	Yeongsanbae	Interspecific hybrid (P. pyrifolia × P. ussuriensis)	Republic of Korea	Genotyping by sequenicng
P177	Gamcheonbae	Interspecific hybrid (P. pyrifolia × P. ussuriensis)	Republic of Korea	Genotyping by sequenicng
P178	Wonkyo Na-15(Mansoo)	Interspecific hybrid (P. pyrifolia × P. ussuriensis)	Republic of Korea	Genotyping by sequenicng
P179	Wonkyo Na-19(Minibae)	Interspecific hybrid (P. pyrifolia × P. ussuriensis)	Republic of Korea	Genotyping by sequenicng
P180	Wonkyo Na-32(Keumchonjoseang)	Interspecific hybrid (P. pyrifolia × P. ussuriensis)	Republic of Korea	Genotyping by sequenicng
P181	Wonkyo Na-34(Jinhwang)	Interspecific hybrid (P. pyrifolia × P. ussuriensis)	Republic of Korea	Genotyping by sequenicng
P182	Wonkyo Na-38(Noksu)	Interspecific hybrid (P. pyrifolia × P. ussuriensis)	Republic of Korea	Genotyping by sequenicng
P183	Kobi	Interspecific hybrid (P. pyrifolia × P. ussuriensis)	Japan	Fludigm
P184	Wonkyo Na-84	Interspecific hybrid (P. pyrifolia x (P. communis x P. bretschneideri))	Republic of Korea	Fludigm
P185	Dream 1	Pyrus pashia Buch.-Ham. ex D. Don	Republic of Korea	Genotyping by sequenicng
P186	gwansangdream	Pyrus pashia Buch.-Ham. ex D. Don	Republic of Korea	Genotyping by sequenicng
P187	Dream 3	Pyrus pashia Buch.-Ham. ex D. Don	Republic of Korea	Fludigm
P188	CHBE-17	Pyrus betulifolia Bunge	Republic of Korea	Genotyping by sequenicng
P189	Dream 2	Pyrus betulifolia Bunge	Republic of Korea	Fludigm
P190	Suanli	Pyrus sinkiangensis T.T.Yu	China	Fludigm
P191	Wonkyo Na-78	Unknown	Republic of Korea	Fludigm
P192	Wonkyo Na-87	Unknown	Republic of Korea	Fludigm
