# Supplementary material for: Development of Cost-Effective SNP Markers for Genetic Variation Analysis and Variety Identification in Cultivated Pears (Pyrus spp.)
Source: Plants (Basel). 2024 Sep 18;13(18):2600. doi: 10.3390/plants13182600 (PMC11435430; doi:10.3390/plants13182600)
Supplement: Supplementary file 1 [file plants-13-02600-s001.zip › plants-3166604-supplementary/Supplementary Table S2.xlsx]

## Sheet: Sheet1
Table S2. The predicted functions of genes associated with 326 SNPs based the Pyrus pyrifolia v1.0 genome assembly
SNP name	GDR Gene ID	NCBI/UniProtKB protein IDa	Definition
Ppy01_0176	Ppy01g0176.1	gi|657973765|ref|XP_008378693.1|	systemin receptor SR160-like [Malus domestica]
Ppy01_0336	Ppy01g0336.1	gi|2250521409|ref|XP_009370715.3|	receptor-like protein EIX1 isoform X2 [Pyrus x bretschneideri]
Ppy01_0800	Ppy01g0800.1	gi|2250587980|ref|XP_018507558.2|	jasmonoyl-L-amino acid synthetase JAR4 isoform X1 [Pyrus x bretschneideri]
Ppy01_0862	Ppy01g0862.1	gi|694400682|ref|XP_009375425.1|	ORM1-like protein 2 [Pyrus x bretschneideri]
Ppy01_0922	Ppy01g0922.1	gi|1040974746|ref|NP_001315776.1|	caffeic acid 3-O-methyltransferase 1-like [Malus domestica]
Ppy01_1119	Ppy01g1119.1	gi|694406679|ref|XP_009378132.1|	uncharacterized protein LOC103966660 [Pyrus x bretschneideri]
Ppy01_1259	Ppy01g1259.1	gi|694318610|ref|XP_009357734.2|	serine/arginine-rich SC35-like splicing factor SCL30 [Pyrus x bretschneideri]
Ppy01_1270	Ppy01g1270.1	gi|694318635|ref|XP_009343620.1|	actin-related protein 5 [Pyrus x bretschneideri]
Ppy01_1320	Ppy01g1320.1	gi|2250568832|ref|XP_018500184.2|	guanylyl cyclase 1 isoform X1 [Pyrus x bretschneideri]
Ppy01_1329	Ppy01g1329.1	gi|694318771|ref|XP_009344168.1|	UDP-glycosyltransferase 76F1-like [Pyrus x bretschneideri]
Ppy01_1515	Ppy01g1515.1	gi|2250569584|ref|XP_048446670.1|	LOW QUALITY PROTEIN: U-box domain-containing protein 62 [Pyrus x bretschneideri]
Ppy01_1529	Ppy01g1529.1	gi|2250568882|ref|XP_048446461.1|	uncharacterized protein LOC103952812 isoform X2 [Pyrus x bretschneideri]
Ppy01_1648	Ppy01g1648.1	gi|657944742|ref|XP_008376278.1|	protein EXORDIUM-like 3 [Malus domestica]
Ppy01_1702	Ppy01g1702.1	gi|2250569375|ref|XP_048446613.1|	disease resistance protein RPV1-like [Pyrus x bretschneideri]
Ppy01_1749	Ppy01g1749.1	gi|2250633132|ref|XP_048427062.1|	serine/arginine-rich splicing factor RS40 [Pyrus x bretschneideri]
Ppy01_1755	Ppy01g1755.1	gi|657944921|ref|XP_008377156.1|	probable methyltransferase PMT16 [Malus domestica]
Ppy01_1811	Ppy01g1811.1	gi|694424535|ref|XP_009340042.1|	cytochrome P450 89A2-like [Pyrus x bretschneideri]
Ppy01_1845	Ppy01g1845.1	gi|2250632848|ref|XP_009377553.2|	septum site-determining protein minD homolog, chloroplastic-like [Pyrus x bretschneideri]
Ppy02_0020	Ppy02g0020.1	gi|694380226|ref|XP_009366259.1|	uncharacterized protein LOC103956047 [Pyrus x bretschneideri]
Ppy02_0113	Ppy02g0113.1	gi|2250594940|ref|XP_048422954.1|	uncharacterized protein LOC103955956 [Pyrus x bretschneideri]
Ppy02_0148	Ppy02g0148.1	gi|2250594620|ref|XP_048422883.1|	LOW QUALITY PROTEIN: probable protein phosphatase 2C 27 [Pyrus x bretschneideri]
Ppy02_0215	Ppy02g0215.1	gi|2250596235|ref|XP_009363970.2|	uncharacterized protein LOC103953893 [Pyrus x bretschneideri]
Ppy02_0232	Ppy02g0232.1	gi|2250516595|ref|XP_009363988.2|	uncharacterized protein LOC103953912 [Pyrus x bretschneideri]
Ppy02_0543	Ppy02g0543.1	gi|2250597100|ref|XP_048423327.1|	LOW QUALITY PROTEIN: zinc finger CCCH domain-containing protein 20 [Pyrus x bretschneideri]
Ppy02_0659	Ppy02g0659.1	gi|694365659|ref|XP_009361646.1|	U-box domain-containing protein 34 [Pyrus x bretschneideri]
Ppy02_0810	Ppy02g0810.1	gi|587926372|gb|EXC13613.1|	Pectinesterase/pectinesterase inhibitor PPE8B [Morus notabilis]
Ppy02_0973	Ppy02g0973.1	gi|2250664353|ref|XP_009379345.2|	GDSL esterase/lipase EXL3-like [Pyrus x bretschneideri]
Ppy02_1359	Ppy02g1359.1	gi|2250664933|ref|XP_048431394.1|	LOW QUALITY PROTEIN: toMV susceptible protein tm-1(GCR26) [Pyrus x bretschneideri]
Ppy02_1470	Ppy02g1470.1	gi|2250663793|ref|XP_009379160.2|	histone-lysine N-methyltransferase SUVR5-like isoform X2 [Pyrus x bretschneideri]
Ppy02_1488	Ppy02g1488.1	gi|2250666045|ref|XP_048431518.1|	uncharacterized protein LOC103955926 isoform X1 [Pyrus x bretschneideri]
Ppy02_1494	Ppy02g1494.1	gi|2250665922|ref|XP_009366163.2|	LOW QUALITY PROTEIN: molybdenum cofactor sulfurase-like [Pyrus x bretschneideri]
Ppy02_1596	Ppy02g1596.1	gi|2250663579|ref|XP_009342785.2|	probable esterase KAI2 [Pyrus x bretschneideri]
Ppy02_1764	Ppy02g1764.1	gi|2250665309|ref|XP_009379289.2|	BEACH domain-containing protein C2 [Pyrus x bretschneideri]
Ppy02_1950	Ppy02g1950.1	gi|2250573069|ref|XP_009335460.2|	agamous-like MADS-box protein AGL62 [Pyrus x bretschneideri]
Ppy02_2378	Ppy02g2378.1	gi|2250645698|ref|XP_048428733.1|	LOW QUALITY PROTEIN: probable inactive histone-lysine N-methyltransferase SUVR2 [Pyrus x bretschneideri]
Ppy02_2774	Ppy02g2774.1	gi|2250627640|ref|XP_048426235.1|	SURP and G-patch domain-containing protein 1-like protein isoform X2 [Pyrus x bretschneideri]
Ppy03_0140	Ppy03g0140.1	gi|2250620414|ref|XP_009375006.2|	receptor-like protein 3 [Pyrus x bretschneideri]
Ppy03_0292	Ppy03g0292.1	gi|1079208368|ref|XP_018507443.1|	protein NRT1/ PTR FAMILY 7.1-like [Pyrus x bretschneideri]
Ppy03_0336	Ppy03g0336.1	gi|694315218|ref|XP_009374750.1|	Histone H3.2 [Pyrus x bretschneideri]
Ppy03_0389	Ppy03g0389.1	gi|2250619396|ref| XP_048425116.1|	oligopeptide transporter 1-like [Pyrus x bretschneideri]
Ppy03_0395	Ppy03g0395.1	gi|1632178575|ref|XP_008353055.2|	GBF-interacting protein 1-like [Malus domestica]
Ppy03_0466	Ppy03g0466.1	gi|2250625707|ref|XP_048425955.1|	putative disease resistance RPP13-like protein 1 [Pyrus x bretschneideri]
Ppy03_0600	Ppy03g0600.1	gi|2250577480|ref|XP_009342224.2|	cation/H(+) antiporter 15-like [Pyrus x bretschneideri]
Ppy03_0608	Ppy03g0608.1	gi|2250620046|ref|XP_009354487.2|	28S ribosomal protein S29, mitochondrial-like [Pyrus x bretschneideri]
Ppy03_0619	Ppy03g0619.1	gi|2250622087|ref|XP_009354353.2|	LOB domain-containing protein 15 [Pyrus x bretschneideri]
Ppy03_0630	Ppy03g0630.1	gi|2250621810|ref|XP_009354277.2|	LOB domain-containing protein 12 [Pyrus x bretschneideri]
Ppy03_0715	Ppy03g0715.1	gi|2250620428|ref|XP_009374257.2|	putative disease resistance RPP13-like protein 1 [Pyrus x bretschneideri]
Ppy03_0751	Ppy03g0751.1	gi|2250553211|ref|XP_009370735.2|	FBD-associated F-box protein At4g10400 [Pyrus x bretschneideri]
Ppy03_0943	Ppy03g0943.1	gi|2250531348|ref|XP_009353150.2|	protein SINE1 [Pyrus x bretschneideri]
Ppy03_1344	Ppy03g1344.1	gi|2250538209|ref|XP_048437397.1|	3-phosphoshikimate 1-carboxyvinyltransferase 2 [Pyrus x bretschneideri]
Ppy03_1364	Ppy03g1364.1	gi|2250618471|ref|XP_048424998.1|	peroxidase 60 [Pyrus x bretschneideri]
Ppy03_1698	Ppy03g1698.1	gi|2250660611|ref|XP_048430772.1|	copper-transporting ATPase HMA4 [Pyrus x bretschneideri]
Ppy03_1912	Ppy03g1912.1	gi|2250552994|ref|XP_009334820.2|	vacuolar protein sorting-associated protein 22 homolog 1 [Pyrus x bretschneideri]
Ppy03_2000	Ppy03g2000.1	gi|1759353402|gb|KAB2597395.1|	hypothetical protein D8674_000315 [Pyrus ussuriensis x Pyrus communis]
Ppy03_2167	Ppy03g2167.1	gi|2250552994|ref|XP_009339294.2|	G patch domain-containing protein 8 [Pyrus x bretschneideri]
Ppy03_2179	Ppy03g2179.1	gi|2250553125|ref|XP_009339308.2|	L-type lectin-domain containing receptor kinase IX.1-like [Pyrus x bretschneideri]
Ppy03_2181	Ppy03g2181.1	gi|2250553125|ref|XP_009339308.2|	L-type lectin-domain containing receptor kinase IX.1-like [Pyrus x bretschneideri]
Ppy03_2288	Ppy03g2288.1	gi|694317811|ref|XP_002525645.2|	epidermis-specific secreted glycoprotein EP1-like [Pyrus x bretschneideri]
Ppy03_2648	Ppy03g2648.1	gi|694429185|ref|XP_009342125.1|	protein LOW PSII ACCUMULATION 1, chloroplastic-like isoform X1 [Pyrus x bretschneideri]
Ppy04_0126	Ppy04g0126.1	gi|657977149|ref|XP_008380477.1|	glutamic acid-rich protein-like [Malus domestica]
Ppy04_0470	Ppy04g0470.1	gi|2250533581|ref|XP_009378412.2|	uncharacterized protein LOC103966916 [Pyrus x bretschneideri]
Ppy04_0480	Ppy04g0480.1	gi|694407286|ref|XP_009378392.1|	T-complex protein 1 subunit alpha-like [Pyrus x bretschneideri]
Ppy04_0518	Ppy04g0518.1	gi|694371986|ref|XP_009363426.1|	pentatricopeptide repeat-containing protein At1g71490-like [Pyrus x bretschneideri]
Ppy04_0531	Ppy04g0531.1	gi|694410574|ref|XP_009333692.1|	oleosin 1-like [Pyrus x bretschneideri]
Ppy04_0626	Ppy04g0626.1	gi|694406179|ref|XP_009377912.1|	DNA-directed RNA polymerase IV subunit 1 [Pyrus x bretschneideri]
Ppy04_0677	Ppy04g0677.1	gi|694396085|ref|XP_009373338.1|	transmembrane protein 64-like [Pyrus x bretschneideri]
Ppy04_0970	Ppy04g0970.1	gi|2250522028|ref|XP_048429304.1|	LOW QUALITY PROTEIN: cingulin-like protein 1 [Pyrus x bretschneideri]
Ppy04_1046	Ppy04g1046.1	gi|1039876881|ref|XP_008369975.2|	uncharacterized protein LOC103433491 [Malus domestica]
Ppy04_1128	Ppy04g1128.1	gi|694408339|ref|XP_009378859.1|	protein NRT1/ PTR FAMILY 5.6-like [Pyrus x bretschneideri]
Ppy04_1266	Ppy04g1266.1	gi|1759378480|gb|KAB2621920.1|	LRR receptor-like serine/threonine-protein kinase [Pyrus ussuriensis x Pyrus communis]
Ppy04_1387	Ppy04g1387.1	gi|1079235734|ref|XP_009373140.2|	peroxidase P7-like [Pyrus x bretschneideri]
Ppy04_1530	Ppy04g1530.1	gi|694379754|ref|XP_009366051.1|	protein transport protein Sec24-like At3g07100 [Pyrus x bretschneideri]
Ppy04_1614	Ppy04g1614.1	gi|1759386881|gb|KAB2630233.1|	kinesin-4-like [Pyrus ussuriensis x Pyrus communis]
Ppy05_0286	Ppy05g0286.1	gi|694434732|ref|XP_009344575.1|	calmodulin-binding transcription activator 2-like [Pyrus x bretschneideri]
Ppy05_0411	Ppy05g0411.1	gi|658059790|ref|XP_008365725.1|	zinc finger CCCH domain-containing protein 19-like [Malus domestica]
Ppy05_0648	Ppy05g0648.1	gi|657963130|ref|XP_008373165.1|	B3 domain-containing protein Os01g0234100-like [Malus domestica]
Ppy05_0811	Ppy05g0811.1	gi|1079245745|ref|XP_009335394.2|	histone deacetylase 6-like [Pyrus x bretschneideri]
Ppy05_1061	Ppy05g1061.1	gi|1039891358|ref|XP_017189402.1|	TMV resistance protein N-like [Malus domestica]
Ppy05_1357	Ppy05g1357.1	gi|694356330|ref|XP_009358978.1|	fimbrin-2-like [Pyrus x bretschneideri]
Ppy05_1506	Ppy05g1506.1	gi|694314437|ref|XP_009371182.1|	putative kinase-like protein TMKL1 [Pyrus x bretschneideri]
Ppy05_1529	Ppy05g1529.1	gi|694314693|ref|XP_009372292.1|	F-box protein CPR30-like [Pyrus x bretschneideri]
Ppy05_1611	Ppy05g1611.1	gi|1039901630|ref|XP_017180672.1|	probable leucine-rich repeat receptor-like protein kinase At1g35710 [Malus domestica]
Ppy05_1802	Ppy05g1802.1	gi|8674016001|gb|KAB2624341.1	TMV resistance protein N-like [Pyrus ussuriensis x Pyrus communis]
Ppy05_2093	Ppy05g2093.1	gi|1039879380|ref|XP_017187868.1|	LOW QUALITY PROTEIN: protein CHROMATIN REMODELING 4-like [Malus domestica]
Ppy05_2551	Ppy05g2551.1	gi|694367792|ref|XP_009362246.1|	187-kDa microtubule-associated protein AIR9-like [Pyrus x bretschneideri]
Ppy05_2744	Ppy05g2744.1	gi|694310166|ref|XP_009351614.1|	acetolactate synthase small subunit 1, chloroplastic-like [Pyrus x bretschneideri]
Ppy05_3013	Ppy05g3013.1	gi|694309562|ref|XP_009375019.1|	importin subunit alpha-2 [Pyrus x bretschneideri]
Ppy06_0068	Ppy06g0068.1	gi|694394391|ref|XP_009372592.1|	epidermal growth factor receptor substrate 15-like 1 isoform X1 [Pyrus x bretschneideri]
Ppy06_0140	Ppy06g0140.1	gi|657963689|ref|XP_008373463.1|	tankyrase [Malus domestica]
Ppy06_0225	Ppy06g0225.1	gi|1162558511|ref|XP_020419843.1|	DNA (cytosine-5)-methyltransferase CMT2 isoform X2 [Prunus persica]
Ppy06_0438	Ppy06g0438.1	gi|694391010|ref|XP_009371053.1|	bax inhibitor 1-like [Pyrus x bretschneideri]
Ppy06_0446	Ppy06g0446.1	gi|694433258|ref|XP_009343928.1|	protein DOWNY MILDEW RESISTANCE 6-like isoform X1 [Pyrus x bretschneideri]
Ppy06_0652	Ppy06g0652.1	gi|694374606|ref|XP_009364170.1|	ethylene-responsive transcription factor ERF027-like [Pyrus x bretschneideri]
Ppy06_0779	Ppy06g0779.1	gi|694399824|ref|XP_009375021.1|	beta-adaptin-like protein B isoform X1 [Pyrus x bretschneideri]
Ppy06_0835	Ppy06g0835.1	gi|658016306|ref|XP_008343492.1|	late embryogenesis abundant protein At1g64065-like [Malus domestica]
Ppy06_0851	Ppy06g0851.1	gi|694412323|ref|XP_009334486.1|	potassium transporter 3 isoform X1 [Pyrus x bretschneideri]
Ppy06_0960	Ppy06g0960.1	gi|694355067|ref|XP_009358630.1|	SUN domain-containing protein 5 isoform X2 [Pyrus x bretschneideri]
Ppy06_1021	Ppy06g1021.1	gi|694355301|ref|XP_009358697.1|	serine/threonine-protein kinase BLUS1-like isoform X1 [Pyrus x bretschneideri]
Ppy06_1074	Ppy06g1074.1	gi|694360799|ref|XP_009360236.1|	WAT1-related protein At3g30340-like [Pyrus x bretschneideri]
Ppy06_1205	Ppy06g1205.1	gi|694434060|ref|XP_009344282.1|	heavy metal-associated isoprenylated plant protein 3-like isoform X1 [Pyrus x bretschneideri]
Ppy06_1409	Ppy06g1409.1	gi|694370307|ref|XP_009362974.1|	protein MODIFIER OF SNC1 1 [Pyrus x bretschneideri]
Ppy06_1486	Ppy06g1486.1	gi|694451023|ref|XP_009350777.1|	peroxidase 41-like [Pyrus x bretschneideri]
Ppy06_1653	Ppy06g1653.1	gi|694422532|ref|XP_009339095.1|	uncharacterized protein LOC103931354 [Pyrus x bretschneideri]
Ppy07_0140	Ppy07g0140.1	gi|694366448|ref|XP_009361879.1|	E3 ubiquitin-protein ligase KEG-like isoform X1 [Pyrus x bretschneideri]
Ppy07_0181	Ppy07g0181.1	gi|657967435|ref|XP_008375396.1|	MATH domain and coiled-coil domain-containing protein At3g58270-like [Malus domestica]
Ppy07_0195	Ppy07g0195.1	gi|694422831|ref|XP_009339239.1|	protein SAD1/UNC-84 domain protein 1-like [Pyrus x bretschneideri]
Ppy07_0206	Ppy07g0206.1	gi|658057910|ref|XP_008364748.1|	eukaryotic translation initiation factor 5B-like [Malus domestica]
Ppy07_0914	Ppy07g0914.1	gi|694364795|ref|XP_009361396.1|	crossover junction endonuclease MUS81-like [Pyrus x bretschneideri]
Ppy07_0945	Ppy07g0945.1	gi|694437001|ref|XP_009345572.1|	uncharacterized protein LOC103937354 isoform X1 [Pyrus x bretschneideri]
Ppy07_1046	Ppy07g1046.1	gi|1759351253|gb|KAB2595259.1|	receptor-like protein kinase [Pyrus ussuriensis x Pyrus communis]
Ppy07_1187	Ppy07g1187.1	gi|1039916233|ref|XP_017183009.1|	uncharacterized protein LOC103418117 [Malus domestica]
Ppy07_1253	Ppy07g1253.1	gi|694445795|ref|XP_009349310.1|	SPX domain-containing protein 3-like [Pyrus x bretschneideri]
Ppy07_1852	Ppy07g1852.1	gi|657969079|ref|XP_008376256.1|	probable inactive purple acid phosphatase 29 [Malus domestica]
Ppy07_2062	Ppy07g2062.1	gi|694351880|ref|XP_009357673.1|	protein gar2-like [Pyrus x bretschneideri]
Ppy07_2238	Ppy07g2238.1	gi|657955531|ref|XP_008369236.1|	probable LRR receptor-like serine/threonine-protein kinase At3g47570 [Malus domestica]
Ppy07_2275	Ppy07g2275.1	gi|1079231198|ref|XP_009369188.2|	LOW QUALITY PROTEIN: GDP-Man:Man(3)GlcNAc(2)-PP-Dol alpha-1,2-mannosyltransferase-like [Pyrus x bretschneideri]
Ppy07_2290	Ppy07g2290.1	gi|694386999|ref|XP_009369269.1|	non-classical arabinogalactan protein 30 [Pyrus x bretschneideri]
Ppy07_2367	Ppy07g2367.1	gi|657955807|ref|XP_008369377.1|	glycerol-3-phosphate dehydrogenase [NAD(+)]
Ppy07_2515	Ppy07g2515.1	gi|694389756|ref|XP_009370485.1|	UMP-CMP kinase-like isoform X1 [Pyrus x bretschneideri]
Ppy07_2599	Ppy07g2599.1	gi|694391509|ref|XP_009371275.1|	ABC transporter B family member 28 [Pyrus x bretschneideri]
Ppy07_2630	Ppy07g2630.1	gi|1079233672|ref|XP_018506237.1|	uncharacterized protein LOC103960546 [Pyrus x bretschneideri]
Ppy07_2854	Ppy07g2854.1	gi|694364538|ref|XP_009361319.1|	U-box domain-containing protein 43-like [Pyrus x bretschneideri]
Ppy08_0075	Ppy08g0075.1	gi|1759384928|gb|KAB2628285.1|	nucleoredoxin 2 [Pyrus ussuriensis x Pyrus communis]
Ppy08_0117	Ppy08g0117.1	gi|2250562176|ref|XP_048444487.1|	probable alkaline/neutral invertase B [Pyrus x bretschneideri]
Ppy08_0157	Ppy08g0157.1	gi|2250562406|ref|XP_048444551.1|	probable LRR receptor-like serine/threonine-protein kinase At4g36180 [Pyrus x bretschneideri]
Ppy08_0231	Ppy08g0231.1	gi|1070945957|gb|OEL24320.1|	Isoflavone reductase-like protein IRL [Dichanthelium oligosanthes]
Ppy08_0290	Ppy08g0290.1	gi|694378892|ref|XP_009365664.1|	calcium uniporter protein 4, mitochondrial-like [Pyrus x bretschneideri]
Ppy08_0376	Ppy08g0376.1	gi|694356606|ref|XP_009359052.1|	F-box only protein 13-like [Pyrus x bretschneideri]
Ppy08_0433	Ppy08g0433.1	gi|657945330|ref|XP_008379311.1|	pentatricopeptide repeat-containing protein At3g29230-like [Malus domestica]
Ppy08_0497	Ppy08g0497.1	gi|2250561674|ref|XP_048444329.1|	pathogen-associated molecular patterns-induced protein A70-like [Pyrus x bretschneideri]
Ppy08_0601	Ppy08g0601.1	gi|1759384390|gb|KAB2627747.1|	hypothetical protein D8674_032542 [Pyrus ussuriensis x Pyrus communis]
Ppy08_0636	Ppy08g0636.1	gi|694400085|ref|XP_009375146.1|	U3 small nucleolar RNA-associated protein 4-like [Pyrus x bretschneideri]
Ppy08_0702	Ppy08g0702.1	gi|1079213819|ref|XP_009354182.2|	cytochrome P450 81D11-like [Pyrus x bretschneideri]
Ppy08_0939	Ppy08g0939.1	gi|657972593|ref|XP_008378083.1|	ultraviolet-B receptor UVR8-like isoform X2 [Malus domestica]
Ppy08_0944	Ppy08g0944.1	gi|657972845|ref|XP_008378214.1|	carotenoid cleavage dioxygenase 8 homolog B, chloroplastic [Malus domestica]
Ppy08_1046	Ppy08g1046.1	gi|1039920023|ref|XP_017183787.1|	protein ROOT INITIATION DEFECTIVE 3-like [Malus domestica]
Ppy08_1051	Ppy08g1051.1	gi|694311817|ref|XP_009359637.1|	THO complex subunit 5B [Pyrus x bretschneideri]
Ppy08_1128	Ppy08g1128.1	gi|657972522|ref|XP_008378058.1|	protein MIZU-KUSSEI 1 [Malus domestica]
Ppy08_1149	Ppy08g1149.1	gi|694365164|ref|XP_009361499.1|	glutamyl-tRNA(Gln) amidotransferase subunit C, chloroplastic/mitochondrial-like [Pyrus x bretschneideri]
Ppy08_1354	Ppy08g1354.1	gi|694422041|ref|XP_009338850.1|	uncharacterized protein LOC103931155 [Pyrus x bretschneideri]
Ppy08_1652	Ppy08g1652.1	gi|2250538009|ref|XP_018501111.2|	O-fucosyltransferase 7-like isoform X1 [Pyrus x bretschneideri]
Ppy08_1869	Ppy08g1869.1	gi|694382653|ref|XP_009367322.1|	vacuolar protein sorting-associated protein 9A-like [Pyrus x bretschneideri]
Ppy08_1950	Ppy08g1950.1	gi|2250537922|ref|XP_018506653.2|	LOW QUALITY PROTEIN: probable mitochondrial adenine nucleotide transporter BTL3 [Pyrus x bretschneideri]
Ppy08_1993	Ppy08g1993.1	gi|657987908|ref|XP_008386121.1|	VQ motif-containing protein 9 [Malus domestica]
Ppy08_2094	Ppy08g2094.1	gi|1759385438|gb|KAB2628795.1|	ubiquitin-like-specific protease 2B [Pyrus ussuriensis x Pyrus communis]
Ppy08_2098	Ppy08g2098.1	gi|658007549|ref|XP_008338956.1|	kinesin-like protein KIN-4C isoform X3 [Malus domestica]
Ppy08_2237	Ppy08g2237.1	gi|694316242|ref|XP_009379225.1|	probable alkaline/neutral invertase D [Pyrus x bretschneideri]
Ppy08_2254	Ppy08g2254.1	gi|1012348714|gb|KYP59905.1|	Anthocyanidin 5,3-O-glucosyltransferase [Cajanus cajan]
Ppy08_2260	Ppy08g2260.1	gi|694316297|ref|XP_009379458.1|	CBS domain-containing protein CBSCBSPB3-like [Pyrus x bretschneideri]
Ppy08_2351	Ppy08g2351.1	gi|2250538853|ref|XP_048437600.1|	disease resistance protein RPV1 isoform X4 [Pyrus x bretschneideri]
Ppy08_2432	Ppy08g2432.1	gi|694329075|ref|XP_009355313.1|	MACPF domain-containing protein At4g24290-like isoform X1 [Pyrus x bretschneideri]
Ppy09_0047	Ppy09g0047.1	gi|658025165|ref|XP_008347992.1|	acyltransferase-like protein At3g26840, chloroplastic [Malus domestica]
Ppy09_0240	Ppy09g0240.1	gi|694411516|ref|XP_009334117.1|	protein RST1 [Pyrus x bretschneideri]
Ppy09_0401	Ppy09g0401.1	gi|657975005|ref|XP_008379344.1|	tubulin alpha-2 chain [Malus domestica]
Ppy09_0462	Ppy09g0462.1	gi|1759370164|gb|KAB2613831.1|	SNF1-related protein kinase catalytic subunit alpha KIN10 [Pyrus ussuriensis x Pyrus communis]
Ppy09_1168	Ppy09g1168.1	gi|2250527725|ref|XP_009356570.2|	LOW QUALITY PROTEIN: protein NPG1 [Pyrus x bretschneideri]
Ppy09_1232	Ppy09g1232.1	gi|694331975|ref|XP_009356644.1|	MDIS1-interacting receptor like kinase 2-like isoform X1 [Pyrus x bretschneideri]
Ppy09_1276	Ppy09g1276.1	gi|694411228|ref|XP_009333988.1|	receptor-like protein kinase [Pyrus x bretschneideri]
Ppy09_1522	Ppy09g1522.1	gi|694393898|ref|XP_009372371.1|	protein BIG GRAIN 1-like A [Pyrus x bretschneideri]
Ppy09_1617	Ppy09g1617.1	gi|694383094|ref|XP_009367519.1|	RWD domain-containing protein 1 [Pyrus x bretschneideri]
Ppy09_1846	Ppy09g1846.1	gi|694444305|ref|XP_009348680.1|	protein ABCI7, chloroplastic [Pyrus x bretschneideri]
Ppy09_2033	Ppy09g2033.1	gi|657979273|ref|XP_008381597.1|	ADP,ATP carrier protein 3, mitochondrial-like [Malus domestica]
Ppy09_2054	Ppy09g2054.1	gi|694352470|ref|XP_009357857.1|	callose synthase 12-like [Pyrus x bretschneideri]
Ppy09_2071	Ppy09g2071.1	gi|1079218152|ref|XP_018503308.1|	UPF0481 protein At3g47200-like [Pyrus x bretschneideri]
Ppy09_2259	Ppy09g2259.1	gi|1079215940|ref|XP_018502894.1|	uclacyanin-3-like [Pyrus x bretschneideri]
Ppy09_2347	Ppy09g2347.1	gi|658045044|ref|XP_008358192.1|	protein-tyrosine-phosphatase PTP1-like [Malus domestica]
Ppy10_0442	Ppy10g0442.1	gi|694426233|ref|XP_009340805.1|	nucleolar complex protein 4 homolog [Pyrus x bretschneideri]
Ppy10_0773	Ppy10g0773.1	gi|2250654031|ref|XP_009369491.2|	inorganic phosphate transporter 1-4-like [Pyrus x bretschneideri]
Ppy10_0791	Ppy10g0791.1	gi|694381674|ref|XP_009366901.1|	protein TIME FOR COFFEE isoform X2 [Pyrus x bretschneideri]
Ppy10_0997	Ppy10g0997.1	gi|657982241|ref|XP_008383159.1|	putative cyclin-B3-1 [Malus domestica]
Ppy10_1084	Ppy10g1084.1	gi|694385534|ref|XP_009368584.1|	actin-related protein 2/3 complex subunit 2A isoform X1 [Pyrus x bretschneideri]
Ppy10_1102	Ppy10g1102.1	gi|1759357820|gb|KAB2601740.1|	titin-like [Pyrus ussuriensis x Pyrus communis]
Ppy10_1113	Ppy10g1113.1	gi|694425006|ref|XP_009340258.1|	vacuolar-sorting receptor 6-like [Pyrus x bretschneideri]
Ppy10_1161	Ppy10g1161.1	gi|694326086|ref|XP_009353966.1|	pentatricopeptide repeat-containing protein At2g35130 isoform X1 [Pyrus x bretschneideri]
Ppy10_1183	Ppy10g1183.1	gi|694326025|ref|XP_009353937.1|	zinc finger protein ZPR1-like [Pyrus x bretschneideri]
Ppy10_1329	Ppy10g1329.1	gi|657982755|ref|XP_008383428.1|	ABC transporter C family member 2 [Malus domestica]
Ppy10_1871	Ppy10g1871.1	gi|694309368|ref|XP_009366635.1|	kinesin-1 [Pyrus x bretschneideri]
Ppy10_1898	Ppy10g1898.1	gi|694426566|ref|XP_009340956.1|	cysteine-rich receptor-like protein kinase 25 [Pyrus x bretschneideri]
Ppy10_1934	Ppy10g1934.1	gi|694351055|ref|XP_009357422.1|	RNA pseudouridine synthase 6, chloroplastic-like [Pyrus x bretschneideri]
Ppy11_0095	Ppy11g0095.1	gi|1759363731|gb|KAB2607499.1|	hypothetical protein D8674_007216 [Pyrus ussuriensis x Pyrus communis]
Ppy11_0105	Ppy11g0105.1	gi|694374278|ref|XP_009364100.1|	DNA (cytosine-5)-methyltransferase CMT3-like [Pyrus x bretschneideri]
Ppy11_0262	Ppy11g0262.1	gi|1759363550|gb|KAB2607318.1|	disease resistance RPP13-like protein 1 [Pyrus ussuriensis x Pyrus communis]
Ppy11_0451	Ppy11g0451.1	gi|694431843|ref|XP_009343313.1|	GDSL esterase/lipase At2g30220-like [Pyrus x bretschneideri]
Ppy11_0535	Ppy11g0535.1	gi|1759363327|gb|KAB2607095.1|	disease resistance RPP13-like protein 1 [Pyrus ussuriensis x Pyrus communis]
Ppy11_0582	Ppy11g0582.1	gi|694441657|ref|XP_009347565.1|	3-oxo-Delta(4,5)-steroid 5-beta-reductase-like [Pyrus x bretschneideri]
Ppy11_0589	Ppy11g0589.1	gi|694441681|ref|XP_009347577.1|	cytochrome P450 704C1-like [Pyrus x bretschneideri]
Ppy11_0596	Ppy11g0596.1	gi|939319668|sp|D3UAG2.1|U71K2_PYRCO|	UDP-glycosyltransferase 71K2| [Pyrus communis]
Ppy11_0623	Ppy11g0623.1	gi|2250638004|ref|XP_048427672.1|	putative disease resistance protein At3g14460 [Pyrus x bretschneideri]
Ppy11_0642	Ppy11g0642.1	gi|2250577720|ref|XP_048420709.1|	beta-glucosidase BoGH3B [Pyrus x bretschneideri]
Ppy11_0672	Ppy11g0672.1	gi|694418733|ref|XP_009337360.1|	trithorax group protein osa-like [Pyrus x bretschneideri]
Ppy11_0699	Ppy11g0699.1	gi|2250576318|ref|XP_048420303.1|	probable disease resistance protein At4g27220 [Pyrus x bretschneideri]
Ppy11_0816	Ppy11g0816.1	gi|694325428|ref|XP_009353657.1|	factor of DNA methylation 4 [Pyrus x bretschneideri]
Ppy11_0986	Ppy11g0986.1	gi|657952605|ref|XP_008358247.1|	phosphatidylinositol transfer protein 1-like isoform X1 [Malus domestica]
Ppy11_1026	Ppy11g1026.1	gi|1759362942|ref|KAB2606710.1|	E3 SUMO-protein ligase SIZ1 [Pyrus ussuriensis x Pyrus communis]
Ppy11_1509	Ppy11g1509.1	gi|694419521|ref|XP_009337718.1|	blue copper protein-like [Pyrus x bretschneideri]
Ppy11_1554	Ppy11g1554.1	gi|694435673|ref|XP_009344983.1|	integrator complex subunit 3-like [Pyrus x bretschneideri]
Ppy11_1974	Ppy11g1974.1	gi|694329562|ref|XP_009355542.1|	G-type lectin S-receptor-like serine/threonine-protein kinase At4g27290 isoform X1 [Pyrus x bretschneideri]
Ppy11_2010	Ppy11g2010.1	gi|694448097|ref|XP_009350028.1|	dynein light chain LC6, flagellar outer arm-like [Pyrus x bretschneideri]
Ppy11_2247	Ppy11g2247.1	gi|694317820|ref|XP_009340060.1|	AAA-ATPase At3g50940-like [Pyrus x bretschneideri]
Ppy11_2270	Ppy11g2270.1	gi|657988196|ref|XP_008386260.1|	tubby-like F-box protein 7 [Malus domestica]
Ppy11_2280	Ppy11g2280.1	gi|694430950|ref|XP_009342926.1|	F-box/LRR-repeat protein At4g14103-like [Pyrus x bretschneideri]
Ppy11_2391	Ppy11g2391.1	gi|1079250189|ref|XP_009339367.2|	C2 domain-containing protein At1g53590 [Pyrus x bretschneideri]
Ppy11_2497	Ppy11g2497.1	gi|694353571|ref|XP_009358191.1|	heat shock 70 kDa protein 15-like [Pyrus x bretschneideri]
Ppy11_2510	Ppy11g2510.1	gi|694353644|ref|XP_009358209.1|	protein CASC3-like isoform X1 [Pyrus x bretschneideri]
Ppy11_2631	Ppy11g2631.1	gi|658047462|ref|XP_008359413.1|	pectinesterase-like [Malus domestica]
Ppy12_0199	Ppy12g0199.1	gi|2250669588|ref|XP_048431955.1|	probable galactinol--sucrose galactosyltransferase 2 isoform X1 [Pyrus x bretschneideri]
Ppy12_0845	Ppy12g0845.1	gi|694355520|ref|XP_009358758.1|	tropinone reductase homolog At2g29340-like [Pyrus x bretschneideri]
Ppy12_1228	Ppy12g1228.1	gi|694419783|ref|XP_009337829.1|	mediator of RNA polymerase II transcription subunit 33A-like [Pyrus x bretschneideri]
Ppy12_1347	Ppy12g1347.1	gi|1366031488|ref|XP_024168073.1|	DUF724 domain-containing protein 3-like [Rosa chinensis]
Ppy12_1436	Ppy12g1436.1	gi|595842219|ref|XP_007208374.1|	mannosylglycoprotein endo-beta-mannosidase [Prunus persica]
Ppy12_1498	Ppy12g1498.1	gi|694397374|ref|XP_009373942.1|	probable protein S-acyltransferase 17 isoforem X1 [Pyrus x bretschneideri]
Ppy12_1511	Ppy12g1511.1	gi|658040334|ref|XP_008355765.1|	LOW QUALITY PROTEIN: uncharacterized protein LOC103419441 [Malus domestica]
Ppy12_1579	Ppy12g1579.1	gi|1759386742|gb|KAB2630094.1|	hypothetical protein D8674_007613 [Pyrus ussuriensis x Pyrus communis]
Ppy12_1580	Ppy12g1580.1	gi|694397345|ref|XP_009373929.1|	bifunctional 3-dehydroquinate dehydratase/shikimate dehydrogenase, chloroplastic-like isoform X1 [Pyrus x bretschneideri]
Ppy12_1581	Ppy12g1581.1	gi|694397332|ref|XP_009373922.1|	FRIGidA-like protein 5 isoform X4 [Pyrus x bretschneideri]
Ppy12_1710	Ppy12g1710.1	gi|694375591|ref|XP_009364444.1|	probable low-specificity L-threonine aldolase 1 [Pyrus x bretschneideri]
Ppy12_1721	Ppy12g1721.1	gi|694410320|ref|XP_009379751.1|	serine/threonine protein phosphatase 2A regulatory subunit B''beta-like [Pyrus x bretschneideri]
Ppy12_1779	Ppy12g1779.1	gi|694410172|ref|XP_009379690.1|	vacuolar protein sorting-associated protein 54, chloroplastic-like isoform X1 [Pyrus x bretschneideri]
Ppy12_2025	Ppy12g2025.1	gi|1216277508|ref|XP_021623250.1|	cell division cycle 5-like protein [Manihot esculenta]
Ppy12_2047	Ppy12g2047.1	gi|694393453|ref|XP_009372164.1|	flowering locus K homology domain isoform X1 [Pyrus x bretschneideri]
Ppy12_2081	Ppy12g2081.1	gi|1079225645|ref|XP_018504697.1|	pentatricopeptide repeat-containing protein At3g04760, chloroplastic-like [Pyrus x bretschneideri]
Ppy12_2096	Ppy12g2096.1	gi|694432914|ref|XP_009343786.1|	uncharacterized protein LOC103935702 [Pyrus x bretschneideri]
Ppy12_2148	Ppy12g2148.1	gi|694431078|ref|XP_009342984.1|	receptor-like protein kinase FERONIA [Pyrus x bretschneideri]
Ppy13_0081	Ppy13g0081.1	gi|657993622|ref|XP_008389104.1|	inactive leucine-rich repeat receptor-like serine/threonine-protein kinase At1g60630 [Malus domestica]
Ppy13_0148	Ppy13g0148.1	gi|657993707|ref|XP_008389149.1|	binding partner of ACD11 1-like [Malus domestica]
Ppy13_0550	Ppy13g0550.1	gi|694357346|ref|XP_009359259.1|	ultraviolet-B receptor UVR8 [Pyrus x bretschneideri]
Ppy13_0749	Ppy13g0749.1	gi|1079216394|ref|XP_009356471.2|	putative U-box domain-containing protein 42 [Pyrus x bretschneideri]
Ppy13_1065	Ppy13g1065.1	gi|657994711|ref|XP_008389665.1|	1,4-dihydroxy-2-naphthoyl-CoA synthase, peroxisomal [Malus domestica]
Ppy13_1332	Ppy13g1332.1	gi|2250638915|ref|XP_048427798.1|	LOW QUALITY PROTEIN: putative disease resistance protein At1g50180 [Pyrus x bretschneideri]
Ppy13_1524	Ppy13g1524.1	gi|2250637193|ref|XP_048427543.1|	calcium-binding protein CP1-like [Pyrus x bretschneideri]
Ppy13_1724	Ppy13g1724.1	gi|694322138|ref|XP_009352208.1|	inactive beta-amylase 9-like [Pyrus x bretschneideri]
Ppy13_1972	Ppy13g1972.1	gi|694418551|ref|XP_009337273.1|	pyruvate kinase isozyme A, chloroplastic isoform X1 [Pyrus x bretschneideri]
Ppy13_2203	Ppy13g2203.1	gi|694405193|ref|XP_009377446.1|	protein transport protein Sec24-like At4g32640 [Pyrus x bretschneideri]
Ppy13_2296	Ppy13g2296.1	gi|694417540|ref|XP_009336829.1|	proline-rich protein PRCC [Pyrus x bretschneideri]
Ppy13_2630	Ppy13g2630.1	gi|694378303|ref|XP_009365396.1|	TBC1 domain family member 13-like [Pyrus x bretschneideri]
Ppy14_0207	Ppy14g0207.1	gi|657956476|ref|XP_008369723.1|	protein CIA1-like [Malus domestica]
Ppy14_0214	Ppy14g0214.1	gi|657956484|ref|XP_008369727.1|	1-(5-phosphoribosyl)-5-[(5-phosphoribosylamino)methylideneamino]
Ppy14_0582	Ppy14g0582.1	gi|2250629694|ref|XP_009340777.2|	uncharacterized protein LOC103932851 [Pyrus x bretschneideri]
Ppy14_0613	Ppy14g0613.1	gi|2250672670|ref|XP_048432366.1|	probable galactinol--sucrose galactosyltransferase 2 isoform X1 [Pyrus x bretschneideri]
Ppy14_0790	Ppy14g0790.1	gi|402238846|gb|AFQ39199.1|	ATP synthase CF1 beta subunit, partial (plastid) [Fragaria vesca subsp. vesca]
Ppy14_1165	Ppy14g1165.1	gi|2250539391|ref|XP_048437734.1|	ferritin, chloroplastic-like isoform X1 [Pyrus x bretschneideri]
Ppy14_1218	Ppy14g1218.1	gi|694396808|ref|XP_009373674.1|	inositol polyphosphate multikinase beta-like [Pyrus x bretschneideri]
Ppy14_1566	Ppy14g1566.1	gi|2250559272|ref|XP_048443592.1|	probable alpha,alpha-trehalose-phosphate synthase [UDP-forming] 9 [Pyrus x bretschneideri]
Ppy14_1763	Ppy14g1763.1	gi|694317526|ref|XP_009338630.1|	putative WEB family protein At1g65010, chloroplastic [Pyrus x bretschneideri]
Ppy14_1766	Ppy14g1766.1	gi|1079209292|ref|XP_018498903.1|	zinc finger protein ZAT9-like [Pyrus x bretschneideri]
Ppy14_1852	Ppy14g1852.1	gi|1079209385|ref|XP_009337620.2|	uncharacterized protein LOC103930053 [Pyrus x bretschneideri]
Ppy14_1873	Ppy14g1873.1	gi|694319366|ref|XP_009346760.1|	transcription initiation factor TFIid subunit 2 isoform X2 [Pyrus x bretschneideri]
Ppy15_0035	Ppy15g0035.1	gi|1339167494|gb|AUY61876.1|	phospholipase D delta enzyme [Pyrus x bretschneideri]
Ppy15_0079	Ppy15g0079.1	gi|2250513833|ref|XP_009334947.2|	UPF0307 protein CGSHiEE_06290 [Pyrus x bretschneideri]
Ppy15_0150	Ppy15g0150.1	gi|658061778|ref|XP_008366770.1|	dehydration-responsive element-binding protein 2D-like [Malus domestica]
Ppy15_0154	Ppy15g0154.1	gi|694316860|ref|XP_009335711.1|	LOW QUALITY PROTEIN: lon protease 2 [Pyrus x bretschneideri]
Ppy15_0625	Ppy15g0625.1	gi|1759375843|gb|KAB2619453.1|	LRR receptor-like serine/threonine-protein kinase [Pyrus ussuriensis x Pyrus communis]
Ppy15_0772	Ppy15g0772.1	gi|1759386298|gb|KAB2629655.1|	hypothetical protein D8674_034450 [Pyrus ussuriensis x Pyrus communis]
Ppy15_0844	Ppy15g0844.1	gi|694436278|ref|XP_009345253.1|	helicase and polymerase-containing protein TEBICHI [Pyrus x bretschneideri]
Ppy15_0860	Ppy15g0860.1	gi|658002820|ref|XP_008393912.1|	UPF0481 protein At3g47200-like [Malus domestica]
Ppy15_1249	Ppy15g1249.1	gi|694354281|ref|XP_009358391.1|	formin-like protein 2 [Pyrus x bretschneideri]
Ppy15_1324	Ppy15g1324.1	gi|658003663|ref|XP_008336919.1|	protein ABHD17B-like [Malus domestica]
Ppy15_1432	Ppy15g1432.1	gi|2250513406|ref|XP_048421819.1|	F-box/kelch-repeat protein At3g06240-like [Pyrus x bretschneideri]
Ppy15_1597	Ppy15g1597.1	gi|694397546|ref|XP_009374018.1|	uncharacterized protein LOC103962966 [Pyrus x bretschneideri]
Ppy15_1822	Ppy15g1822.1	gi|658005204|ref|XP_008337741.1|	protein phosphatase 2C 77 [Malus domestica]
Ppy15_1873	Ppy15g1873.1	gi|2250517402|ref|XP_048443438.1|	uncharacterized protein LOC103950278 isoform X2 [Pyrus x bretschneideri]
Ppy15_1942	Ppy15g1942.1	gi|694358869|ref|XP_009359679.1|	conserved oligomeric Golgi complex subunit 3-like [Pyrus x bretschneideri]
Ppy15_1996	Ppy15g1996.1	gi|1039849438|ref|XP_017178351.1|	LOW QUALITY PROTEIN: DNA mismatch repair protein MLH3 [Malus domestica]
Ppy15_2037	Ppy15g2037.1	gi|694418149|ref|XP_009337093.1|	uncharacterized protein LOC103929596 [Pyrus x bretschneideri]
Ppy15_2170	Ppy15g2170.1	gi|1759360586|gb|KAB2604422.1|	ubiquitin-conjugating enzyme E2 18 [Pyrus ussuriensis x Pyrus communis]
Ppy15_2203	Ppy15g2203.1	gi|1759385730|gb|KAB2629087.1|	F-box protein [Pyrus ussuriensis x Pyrus communis]
Ppy15_2369	Ppy15g2369.1	gi|694381426|ref|XP_009366793.1|	myb family transcription factor EFM-like isoform X1 [Pyrus x bretschneideri]
Ppy15_2411	Ppy15g2411.1	gi|694401292|ref|XP_009375705.1|	probable calcium-binding protein CML20 [Pyrus x bretschneideri]
Ppy15_2427	Ppy15g2427.1	gi|694415828|ref|XP_009336068.1|	suppressor of RPS4-RLD 1-like [Pyrus x bretschneideri]
Ppy15_2507	Ppy15g2507.1	gi|694369060|ref|XP_009362618.1|	pentatricopeptide repeat-containing protein At3g49710 [Pyrus x bretschneideri]
Ppy15_2665	Ppy15g2665.1	gi|657980016|ref|XP_008381985.1|	ABC transporter G family member 11-like [Malus domestica]
Ppy15_2816	Ppy15g2816.1	gi|2250539912|ref|XP_048437893.1|	LOW QUALITY PROTEIN: probable Histone-lysine N-methyltransferase ATXR5 [Pyrus x bretschneideri]
Ppy15_2853	Ppy15g2853.1	gi|1039837177|ref|XP_017191356.1|	receptor-like protein 2 isoform X1 [Malus domestica]
Ppy15_2884	Ppy15g2884.1	gi|694403919|ref|XP_009376869.1|	SWI/SNF complex subunit SWI3C isoform X2 [Pyrus x bretschneideri]
Ppy15_2957	Ppy15g2957.1	gi|694434789|ref|XP_009344601.1|	DIS3-like exonuclease 2 isoform X3 [Pyrus x bretschneideri]
Ppy15_3201	Ppy15g3201.1	gi|1079208003|ref|XP_009373660.2|	pyridoxine/pyridoxamine 5'-phosphate oxidase 1, chloroplastic [Pyrus x bretschneideri]
Ppy15_3467	Ppy15g3467.1	gi|694326297|ref|XP_009354068.1|	probable manganese-transporting ATPase PDR2 isoform X1 [Pyrus x bretschneideri]
Ppy15_3529	Ppy15g3529.1	gi|1759385072|gb|KAB2628429.1|	hypothetical protein D8674_033224 [Pyrus ussuriensis x Pyrus communis]
Ppy15_3645	Ppy15g3645.1	gi|694325725|ref|XP_009353796.1|	leucine--tRNA ligase, cytoplasmic-like [Pyrus x bretschneideri]
Ppy15_3663	Ppy15g3663.1	gi|694427487|ref|XP_009341371.1|	pentatricopeptide repeat-containing protein At1g10270-like isoform X2 [Pyrus x bretschneideri]
Ppy15_3671	Ppy15g3671.1	gi|1079252507|ref|XP_018499549.1|	DExH-box ATP-dependent RNA helicase DExH9-like [Pyrus x bretschneideri]
Ppy16_0055	Ppy16g0055.1	gi|694321069|ref|XP_009351703.1|	protein COFACTOR ASSEMBLY OF COMPLEX C SUBUNIT B CCB3, chloroplastic isoform X2 [Pyrus x bretschneideri]
Ppy16_0058	Ppy16g0058.1	gi|694321059|ref|XP_009351698.1|	pre-mRNA-processing protein 40C [Pyrus x bretschneideri]
Ppy16_0091	Ppy16g0091.1	gi|694320921|ref|XP_009351632.1|	protein indeterminate-domain 5, chloroplastic [Pyrus x bretschneideri]
Ppy16_0149	Ppy16g0149.1	gi|2250551014|ref|XP_009351562.2|	LOW QUALITY PROTEIN: probable RNA-dependent RNA polymerase 1 [Pyrus x bretschneideri]
Ppy16_0535	Ppy16g0535.1	gi|1039910545|ref|XP_008350910.2|	CLAVATA3/ESR (CLE)-related protein 9-like [Malus domestica]
Ppy16_0574	Ppy16g0574.1	gi|694331300|ref|XP_009356329.1|	galactoside 2-alpha-L-fucosyltransferase-like [Pyrus x bretschneideri]
Ppy16_0707	Ppy16g0707.1	gi|1759381280|gb|KAB2624649.1|	galacturonosyltransferase-like 9 [Pyrus ussuriensis x Pyrus communis]
Ppy16_0723	Ppy16g0723.1	gi|658034976|ref|XP_008353009.1|	gibberellin-regulated protein 3-like [Malus domestica]
Ppy16_0924	Ppy16g0924.1	gi|694359698|ref|XP_009359902.1|	major pollen allergen Ole e 10-like [Pyrus x bretschneideri]
Ppy16_1330	Ppy16g1330.1	gi|694388265|ref|XP_009369848.1|	SART-1 family protein DOT2 [Pyrus x bretschneideri]
Ppy16_1341	Ppy16g1341.1	gi|1759382057|gb|KAB2625426.1|	hypothetical protein D8674_017086 [Pyrus ussuriensis x Pyrus communis]
Ppy16_1359	Ppy16g1359.1	gi|694393008|ref|XP_009371961.1|	pentatricopeptide repeat-containing protein At3g22690-like [Pyrus x bretschneideri]
Ppy16_1488	Ppy16g1488.1	gi|1079263947|ref|XP_018501836.1|	1-aminocyclopropane-1-carboxylate oxidase homolog 1-like [Pyrus x bretschneideri]
Ppy16_1578	Ppy16g1578.1	gi|694353125|ref|XP_009358052.1|	pentatricopeptide repeat-containing protein At4g02750-like [Pyrus x bretschneideri]
Ppy16_1634	Ppy16g1634.1	gi|658048374|ref|XP_008359876.1|	NADH dehydrogenase [ubiquinone]
Ppy16_1665	Ppy16g1665.1	gi|2250573843|ref|XP_048447874.1|	uncharacterized protein LOC125480799 [Pyrus x bretschneideri]
Ppy16_1705	Ppy16g1705.1	gi|694388662|ref|XP_009370014.1|	F-box protein At5g07610-like [Pyrus x bretschneideri]
Ppy16_1883	Ppy16g1883.1	gi|694407289|ref|XP_009378393.1|	50S ribosomal protein L35, chloroplastic [Pyrus x bretschneideri]
Ppy16_2022	Ppy16g2022.1	gi|2250650463|ref|XP_009344508.2|	probable ADP-ribosylation factor GTPase-activating protein AGD8 [Pyrus x bretschneideri]
Ppy16_2077	Ppy16g2077.1	gi|694448476|ref|XP_009350125.1|	folate synthesis bifunctional protein, mitochondrial-like [Pyrus x bretschneideri]
Ppy17_0115	Ppy17g0115.1	gi|694392386|ref|XP_009371670.1|	LOW QUALITY PROTEIN: uncharacterized protein LOC103960905 [Pyrus x bretschneideri]
Ppy17_0148	Ppy17g0148.1	gi|1759370383|gb|KAB2614050.1|	GPI inositol-deacylase-like [Pyrus ussuriensis x Pyrus communis]
Ppy17_0209	Ppy17g0209.1	gi|2250529479|ref|XP_009370362.2|	LOW QUALITY PROTEIN: putative pentatricopeptide repeat-containing protein At3g01580 [Pyrus x bretschneideri]
Ppy17_0219	Ppy17g0219.1	gi|694404539|ref|XP_009377146.1|	nuclear pore complex protein GP210-like isoform X2 [Pyrus x bretschneideri]
Ppy17_0230	Ppy17g0230.1	gi|2250529522|ref|XP_018507537.2|	uncharacterized protein LOC108868589 [Pyrus x bretschneideri]
Ppy17_0250	Ppy17g0250.1	gi|1079240620|ref|XP_018507549.1|	protein MICRORCHidIA 6-like [Pyrus x bretschneideri]
Ppy17_0448	Ppy17g0448.1	gi|694362093|ref|XP_009360608.1|	casparian strip membrane protein 1-like [Pyrus x bretschneideri]
Ppy17_0509	Ppy17g0509.1	gi|2250529996|ref|XP_048434954.1|	UDP-glycosyltransferase 708C1 [Pyrus x bretschneideri]
Ppy17_0583	Ppy17g0583.1	gi|694397078|ref|XP_009373801.1|	receptor-like protein kinase FERONIA [Pyrus x bretschneideri]
Ppy17_0735	Ppy17g0735.1	gi|1039934900|ref|XP_017186898.1|	S-linalool synthase-like isoform X1 [Malus domestica]
Ppy17_0746	Ppy17g0746.1	gi|694320287|ref|XP_009350712.1|	protein ULTRAPETALA 1-like [Pyrus x bretschneideri]
Ppy17_0770	Ppy17g0770.1	gi|694320243|ref|XP_009350530.1|	diacylglycerol kinase 5-like [Pyrus x bretschneideri]
Ppy17_0816	Ppy17g0816.1	gi|1220050391|ref|XP_021811207.1|	transcription factor bHLH110 [Prunus avium]
Ppy17_0868	Ppy17g0868.1	gi|658013435|ref|XP_008342013.1|	transcription factor MYB104-like [Malus domestica]
Ppy17_1138	Ppy17g1138.1	gi|694446578|ref|XP_009349617.1|	7-deoxyloganetin glucosyltransferase-like [Pyrus x bretschneideri]
Ppy17_1145	Ppy17g1145.1	gi|694406262|ref|XP_009377948.1|	7-deoxyloganetin glucosyltransferase-like isoform X2 [Pyrus x bretschneideri]
Ppy17_1441	Ppy17g1441.1	gi|1040974908|ref|NP_001315711.1|	pectinesterase-like [Malus domestica]
Ppy17_1496	Ppy17g1496.1	gi|1759374334|gb|KAB2617944.1|	hypothetical protein D8674_013813 [Pyrus ussuriensis x Pyrus communis]
Ppy17_1522	Ppy17g1522.1	gi|694409201|ref|XP_009379242.1|	V-type proton ATPase catalytic subunit A [Pyrus x bretschneideri]
Ppy17_1690	Ppy17g1690.1	gi|694420435|ref|XP_009338125.1|	something about silencing protein 10 [Pyrus x bretschneideri]
Ppy17_1721	Ppy17g1721.1	gi|2250547524|ref|XP_009338744.2|	50S ribosomal protein L15 [Pyrus x bretschneideri]
Ppy17_1976	Ppy17g1976.1	gi|2250547598|ref|XP_048440102.1|	uncharacterized protein LOC125477181 [Pyrus x bretschneideri]
Ppy17_2300	Ppy17g2300.1	gi|694428862|ref|XP_009341977.1|	ATP-dependent helicase brm-like isoform X2 [Pyrus x bretschneideri]
Ppy17_2450	Ppy17g2450.1	gi|379046845|gb|AFC88038.1|	MYB110a [Malus domestica]
Ppy17_2488	Ppy17g2488.1	gi|658053539|ref|XP_008362525.1|	phospholipase A1-IIdelta-like [Malus domestica]
aThe protein ID registered in the NCBI RefSeq (ref)/GenBank (gb) database and the UniProtKB/Swiss-Prot (sp) database
