# Supplementary material for: Development of Cost-Effective SNP Markers for Genetic Variation Analysis and Variety Identification in Cultivated Pears (Pyrus spp.)
Source: Plants (Basel). 2024 Sep 18;13(18):2600. doi: 10.3390/plants13182600 (PMC11435430; doi:10.3390/plants13182600)
Supplement: Supplementary file 1 [file plants-13-02600-s001.zip › plants-3166604-supplementary/Supplementary Table S3.xlsx]

## Sheet: Sheet1
Table S3. The genotypes of 232 SNP markers in the 192 pear accessions
Accession	Ppy01_0089	Ppy01_0800	Ppy01_0862	Ppy01_0922	Ppy01_1119	Ppy01_1270	Ppy01_1320	Ppy01_1329	Ppy01_1529	Ppy01_1702	Ppy01_1749	Ppy01_1811	Ppy01_1845	Ppy02_0020	Ppy02_0113	Ppy02_0148	Ppy02_0215	Ppy02_0422	Ppy02_0659	Ppy02_0810	Ppy02_0973	Ppy02_1359	Ppy02_1470	Ppy02_1488	Ppy02_1494	Ppy02_1596	Ppy02_1764	Ppy02_2378	Ppy02_2774	Ppy03_0140	Ppy03_0292	Ppy03_0395	Ppy03_0466	Ppy03_0487	Ppy03_0600	Ppy03_0608	Ppy03_0619	Ppy03_0715	Ppy03_1344	Ppy03_1364	Ppy03_2000	Ppy03_2167	Ppy03_2288	Ppy03_2648	Ppy04_0126	Ppy04_0470	Ppy04_0518	Ppy04_0626	Ppy04_1128
P001	AT	AG	AA	CC	AC	GG	GG	CT	AG	AC	CT	GT	GG	CC	AA	AG	CT	GG	AG	CC	AA	AA	CC	CC	AA	AA	TT	CG	CC	GG	CC	CC	AA	GG	AA	CC	CC	GG	CT	AA	TT	CC	AG	CC	TT	GG	CC	AG	CT
P002	TT	GG	GG	CC	AA	AA	GG	TT	AG	CC	CC	TT	GG	CC	AA	GG	CT	GG	GG	CC	AA	AA	TT	CC	GG	AA	GG	CC	TT	CG	CT	CC	AA	GG	AA	CC	CC	GG	TT	AG	TT	CC	AG	CT	AT	TT	TT	AG	CC
P003	TT	GG	AA	CC	AA	AG	AA	CT	AG	CC	CT	TT	CC	CC	AA	AA	TT	GG	AG	CT	AG	TT	CT	CC	AA	GG	GT	CC	CC	GG	CT	CC	AA	GG	AA	CC	CC	GG	TT	GG	CC	CC	GG	CC	TT	GG	TT	GG	CT
P004	AA	AG	AA	CC	CC	GG	GG	CT	GG	AA	TT	GG	GG	CG	AA	GG	CT	GG	GG	TT	AG	TT	TT	CT	AG	GG	GT	GG	CC	GG	CC	TT	GG	TT	CC	CT	TT	AG	CC	AA	CC	CG	GG	TT	TT	GG	CC	AG	CT
P005	AA	GG	AA	CC	AA	AG	AG	CC	GG	AA	CT	GG	CC	GG	AG	GG	CT	GG	GG	TT	AA	AA	CT	CT	GG	GG	GT	CG	CT	GG	CC	TT	AG	GT	AA	TT	TT	AG	TT	AG	CT	GG	GG	TT	AT	GT	CC	AG	TT
P006	AA	AA	GG	CC	AC	GG	GG	CC	GG	AA	TT	TT	GG	CG	AA	AA	CC	AG	GG	TT	GG	TT	TT	TT	GG	GG	GT	CC	TT	GG	CC	CC	AA	GG	AA	CC	CC	GG	CC	AA	CT	CC	AG	CC	AT	TT	CC	AA	CC
P007	AT	AA	AA	TT	CC	GG	GG	CT	GG	AC	TT	GG	GG	CC	AG	GG	CT	AG	AG	CC	AA	AA	CC	CC	AA	AG	GG	CC	CC	CC	TT	CC	AA	TT	AA	CC	CC	GG	CT	AA	CC	GG	GG	CT	AT	GG	CT	AG	CT
P008	TT	AA	GG	CC	AC	GG	GG	CC	AG	AA	TT	GG	GG	GG	AG	AG	CC	GG	AA	CC	AA	AA	TT	CC	GG	AA	GT	CC	TT	GG	CC	TT	GG	TT	AC	TT	TT	AA	TT	AG	CT	CC	AG	CC	TT	GG	CC	AG	TT
P009	TT	GG	AA	CT	AA	AG	AA	CC	AG	CC	CC	TT	CC	CC	AA	AA	TT	GG	AA	CC	AA	AA	CC	CC	AA	GG	TT	GG	CC	CC	CT	CC	AA	TT	AA	CC	CC	GG	CC	AA	CC	CC	GG	CC	AT	GG	TT	AG	CC
P010	TT	AA	AA	TT	AA	GG	GG	CT	GG	CC	CC	TT	GG	CC	AG	GG	CT	GG	AA	CC	AA	AA	TT	CC	GG	AA	GG	CC	CT	CG	TT	CC	AA	GG	AA	CC	CC	GG	CT	GG	CC	CC	GG	CC	AT	GG	TT	AG	CC
P011	AA	AA	GG	CC	CC	GG	GG	CC	AG	AA	CC	GG	CC	CC	AA	AA	TT	GG	GG	CC	AA	AA	CC	CC	AG	GG	GT	GG	CT	CC	TT	CC	AA	TT	AA	CC	CC	GG	CT	AG	CC	CC	GG	CT	AT	GG	TT	GG	CC
P012	TT	AG	AA	CT	AA	GG	GG	CT	AA	AC	TT	GT	GG	GG	GG	GG	CC	GG	GG	TT	AA	AA	TT	CC	GG	AG	GG	CC	CC	CC	TT	CC	AA	GG	AA	CC	CC	GG	TT	AG	CC	CC	GG	CC	TT	GG	CC	AA	TT
P013	TT	GG	AA	CC	AA	AG	AA	CT	GG	CC	TT	TT	GG	CC	AA	AA	CT	GG	AG	CC	AG	AT	CT	TT	GG	GG	TT	CC	CT	CG	TT	CC	AA	GT	AA	CC	CC	GG	CT	AG	CT	CC	AG	CC	AT	TT	CT	AG	TT
P014	TT	AA	AA	TT	CC	GG	GG	CC	AA	AA	CC	TT	CC	CC	AA	GG	TT	GG	GG	TT	AA	AA	TT	CC	GG	GG	GG	CC	CC	CC	CT	CC	AA	TT	AA	CC	CC	GG	CT	GG	CC	CC	GG	CC	TT	GG	CC	AA	TT
P015	AA	AG	GG	TT	CC	GG	GG	CC	GG	AA	TT	GG	CG	GG	AG	GG	CT	AG	AG	CC	AG	AT	CC	CC	AA	GG	TT	CG	CC	GG	CC	CC	AA	TT	AA	CC	CC	GG	CC	AA	CC	CC	GG	CC	TT	GG	CC	AA	TT
P016	TT	GG	AA	CC	AC	AG	AG	CT	GG	CC	CC	TT	GG	CC	AA	AA	TT	GG	AG	CC	AG	AT	CC	CC	AA	AG	GT	GG	CC	CC	CT	CT	GG	TT	AC	CT	CT	AA	TT	AG	TT	CC	GG	CC	AT	TT	CC	AG	CC
P017	AT	AA	AA	TT	CC	GG	GG	CT	GG	CC	CC	TT	GG	CC	AG	GG	CT	GG	AG	TT	AG	AA	CC	CC	AA	GG	TT	CG	CC	CC	TT	CC	AA	TT	AA	CC	CC	GG	CC	AA	CT	CC	AG	CC	AT	GG	CC	AG	TT
P018	TT	GG	AA	CC	AA	GG	GG	CC	AG	AA	TT	GG	GG	CC	AA	AA	TT	AA	AG	CC	GG	AA	TT	TT	GG	AA	GG	CC	TT	GG	CC	CC	AA	GG	AA	CC	CC	GG	TT	AG	TT	CG	AG	CC	AA	GT	CC	AG	TT
P019	TT	GG	GG	CC	AC	GG	GG	CC	AA	AA	CC	TT	CC	CC	AA	AA	TT	GG	GG	TT	GG	AT	CT	CC	AA	GG	GT	GG	CC	CC	CT	CT	GG	TT	AC	CT	CT	AA	TT	AA	CC	CC	GG	CC	AT	GG	CT	AA	TT
P020	TT	GG	GG	CC	AA	AA	GG	TT	AA	CC	CC	TT	GG	CC	AA	AA	TT	AG	AA	CC	AA	AA	CC	CC	AA	AG	TT	GG	CC	GG	CC	CC	AA	TT	AA	CC	CC	GG	TT	AG	CC	CG	AG	CC	TT	GG	TT	AG	CC
P021	TT	GG	AA	CT	AA	AG	AA	CC	AG	CC	CC	TT	CC	CC	AA	AA	TT	AA	AG	CC	AA	AA	TT	TT	GG	GG	GG	CC	TT	GG	CC	CC	AA	GG	AA	CC	CC	GG	TT	AG	CC	GG	GG	TT	AT	GG	CC	AG	TT
P022	AA	AA	AG	CT	AC	GG	GG	CT	GG	AA	TT	TT	GG	GG	GG	GG	CC	GG	GG	TT	GG	AA	CC	CC	AA	AG	GG	CC	CC	GG	CC	CC	AA	TT	AA	CC	CC	GG	TT	AG	CT	GG	AG	CC	TT	GG	TT	GG	CC
P023	AA	AA	AA	TT	AC	GG	GG	CC	AG	AA	CT	GT	CC	GG	GG	AG	TT	GG	GG	TT	AA	AA	CC	CT	AG	AG	GG	CC	TT	GG	CT	CC	AA	GT	AA	CC	CC	GG	CT	AG	CC	CC	GG	CC	TT	GG	CC	AA	TT
P024	TT	GG	AA	CC	AA	AG	AG	CT	GG	AC	TT	GT	CC	GG	GG	GG	CC	GG	GG	TT	AA	AA	TT	CC	GG	AG	GG	CG	CC	GG	CC	TT	GG	TT	AC	CT	TT	AG	TT	GG	CT	CG	GG	TT	TT	GG	CC	AA	TT
P025	TT	GG	AG	CC	AA	GG	GG	CC	AG	AA	TT	GG	GG	GG	GG	GG	CC	GG	GG	TT	GG	TT	CC	CC	AA	GG	TT	GG	CC	GG	CC	TT	AG	TT	AA	CT	TT	AG	TT	AG	CT	GG	AA	CT	TT	GG	CT	AG	TT
P026	AA	GG	AG	CC	AC	AG	AA	CC	GG	AA	TT	GT	GG	CC	AA	AA	TT	AA	AA	CC	AA	AA	CC	CC	GG	AA	GG	CC	CC	CG	CT	CC	AA	TT	AA	CC	CC	GG	CC	AA	CC	CC	GG	CT	AA	GG	TT	GG	TT
P027	AT	AG	AG	CC	AC	GG	GG	CC	AG	AA	TT	GG	CC	CC	AA	GG	CC	GG	AA	CC	AA	AA	CC	CC	GG	AA	GG	CC	CC	GG	CC	TT	GG	TT	AA	TT	TT	AA	TT	AA	CT	CC	AG	CC	TT	GG	CC	AA	TT
P028	TT	GG	AA	CC	AC	GG	GG	CC	AG	AA	TT	GT	GG	CG	AA	AA	TT	AG	AG	CC	AA	AA	TT	TT	GG	GG	GG	CC	CC	GG	CC	TT	AG	TT	AC	TT	TT	AA	CC	AA	TT	GG	AG	TT	AT	GG	CC	AG	TT
P029	AT	AG	AG	CC	AA	GG	GG	CC	AG	AA	CC	TT	CG	CG	AA	AA	CT	GG	GG	TT	AG	AT	CT	CT	AG	GG	TT	CG	CC	CG	CT	CC	AA	GG	AA	CC	CC	GG	CT	AA	TT	GG	AA	CT	TT	GT	TT	AG	CC
P030	AT	GG	AA	CC	AA	AG	AG	TT	GG	CC	TT	TT	GG	CG	AG	GG	CT	GG	AG	CC	AA	AA	TT	TT	AA	AA	GT	GG	CC	GG	CC	TT	GG	TT	CC	TT	TT	AA	TT	AG	CC	GG	GG	TT	AT	GG	CC	AG	TT
P031	TT	GG	AA	CC	CC	GG	GG	CT	AA	AA	TT	GG	CC	CC	AA	GG	CT	GG	GG	TT	AA	AA	TT	CC	AG	AA	GG	CC	TT	GG	CC	TT	AG	TT	AA	TT	TT	AA	CC	AA	CC	GG	GG	CC	AT	GG	CC	AG	TT
P032	AA	GG	AA	CC	AA	GG	GG	CC	AG	AA	TT	GT	GG	CC	AA	AA	CT	GG	AG	CC	GG	TT	CC	CT	AG	GG	TT	CC	CT	GG	CC	TT	AG	GT	AC	TT	TT	AA	CT	GG	CC	CC	GG	CC	AT	TT	CC	AA	CC
P033	TT	AA	AA	TT	AC	GG	GG	CC	AG	AC	CC	TT	GG	CC	AA	GG	CT	GG	GG	TT	AA	AA	CT	CC	AA	AG	GT	CG	CC	CC	CT	CC	AA	TT	AA	CC	CC	GG	CC	AA	CC	CC	AG	CC	AT	GG	TT	AG	CT
P034	AA	AG	AA	CT	AC	AG	AG	CT	GG	AC	TT	GT	CC	CG	AG	AG	CT	AA	AA	CC	AA	AA	CC	CC	GG	AG	GG	CC	CC	CG	CT	CC	AA	TT	AA	CC	CC	GG	CT	GG	CC	CG	GG	CT	AT	GT	CT	AG	CT
P035	AA	GG	AA	CC	AA	AA	AA	TT	GG	AC	TT	GT	CC	CG	AA	AA	TT	AA	AA	CT	AA	AA	TT	CT	GG	AG	GG	CC	TT	GG	CC	TT	AG	GT	AC	TT	TT	AG	TT	GG	CC	CC	GG	CC	TT	GT	CT	AA	CT
P036	AA	AA	GG	CC	AC	GG	GG	CC	AG	AA	CT	TT	CG	CG	AA	AA	CT	AG	AA	CT	AA	AA	CC	CT	GG	AG	GG	CC	CT	GG	CC	CC	AA	GG	AA	CC	CC	GG	CT	AA	CC	CC	GG	CT	AT	GT	TT	GG	CC
P037	AA	AA	GG	CC	CC	GG	GG	CC	AG	AA	CT	GG	CC	CC	AA	AA	TT	GG	GG	TT	GG	TT	CC	CC	AA	AG	GT	CG	CC	GG	CC	TT	GG	TT	CC	TT	TT	AA	TT	AA	CC	CC	GG	CC	AT	GT	CC	AA	TT
P038	AT	AG	AA	CT	AA	GG	GG	CT	AG	AC	TT	GT	CG	GG	GG	GG	CC	GG	AA	TT	AA	AA	TT	CC	GG	AG	GG	CC	CT	CG	CT	CC	AA	GG	AA	CC	CC	GG	TT	GG	CC	CC	GG	CC	TT	GT	CC	AA	TT
P039	AA	AA	GG	CC	AC	GG	GG	CC	AG	AA	CT	GT	CC	CG	AG	AG	CT	GG	AA	TT	AG	AT	CC	CC	AG	AG	GT	CC	CC	GG	CC	TT	GG	GT	CC	TT	TT	AG	TT	AA	CC	CC	GG	CC	TT	GT	CC	AG	TT
P040	AT	AG	AG	CC	AA	GG	GG	CC	AG	AC	TT	GT	CC	GG	GG	GG	CC	GG	AG	TT	AA	AA	TT	CC	GG	AG	GG	CC	CC	CG	CT	CC	AA	GG	AA	CC	CC	GG	TT	GG	CC	CC	GG	CC	TT	GT	TT	AA	CC
P041	AT	AG	AA	CT	AA	AG	AG	TT	GG	CC	TT	TT	CG	CC	AA	AA	TT	AA	GG	CC	AA	AA	CC	CC	GG	AA	TT	GG	CC	CG	CT	CC	AA	GT	AA	CC	CC	GG	TT	AA	TT	CC	AG	CC	TT	GT	TT	AG	CT
P042	AT	AA	AG	CT	AA	GG	GG	CT	AG	AC	CC	TT	CG	CC	AA	AA	TT	AA	AA	CC	AG	AT	CC	CC	GG	AA	GG	CC	CC	CG	CT	CC	AA	GG	AA	CC	CC	GG	TT	GG	CC	CC	GG	CC	TT	TT	TT	AG	CC
P043	AT	AG	GG	CC	AA	AG	AG	CT	AG	AC	CC	TT	CC	CG	AA	AA	TT	AG	AG	CT	AG	AT	CC	CC	AG	AG	TT	GG	CC	CG	CT	CC	AA	GG	AA	CC	CC	GG	TT	AA	CT	CC	GG	CC	TT	TT	TT	AA	CC
P044	AT	AA	GG	CC	AA	GG	AG	CC	AG	AA	CT	GT	CC	CG	AG	AG	CT	AG	AA	CT	AG	AT	CC	CC	AG	GG	GT	CC	CT	CG	CT	CC	AA	GT	AA	CC	CC	GG	TT	GG	CC	CG	GG	CT	TT	TT	TT	AG	CT
P045	AT	AG	AG	CC	AA	AG	AG	CT	AG	AC	CC	TT	CC	CG	AA	AA	CT	AG	AG	CT	AG	AT	TT	CT	GG	AG	GT	CC	CC	CG	CT	TT	AG	GT	AC	TT	TT	AG	TT	GG	CT	CC	AG	CC	TT	TT	TT	AG	CC
P046	AA	AG	AG	CC	AA	GG	AG	CC	AG	AA	TT	GT	CC	GG	AG	AG	CC	AG	AA	CT	AA	AA	CC	CC	AG	GG	GT	CG	CT	CG	CT	CC	AA	GT	AA	CC	CT	GG	TT	GG	CC	CC	GG	CT	TT	GT	TT	GG	CT
P047	AA	AA	GG	CC	AC	GG	AG	CC	GG	AA	TT	TT	GG	GG	GG	GG	TT	AA	AA	TT	AG	AT	CT	CC	AG	AG	GT	CC	CC	GG	CC	CC	AA	GT	CC	CC	CC	GG	TT	AA	CC	CC	GG	CT	TT	GT	TT	AA	CC
P048	AT	AG	AG	CC	AA	AG	AG	CT	GG	AC	TT	TT	CG	CG	AA	AA	CT	AG	AG	CT	GG	AT	CC	CC	AG	AG	GG	CC	CC	GG	CC	CC	AA	GG	AA	TT	TT	GG	CT	AA	CC	CC	GG	CC	AT	GG	TT	GG	CC
P049	AT	AA	AG	CT	AA	GG	GG	CC	AG	AA	CT	TT	CC	CG	AG	AG	CT	AG	AA	CT	AA	AA	CC	CC	GG	AA	GG	CC	TT	GG	CC	TT	AG	GT	AC	TT	TT	AG	CT	GG	CC	CC	GG	CC	AT	GT	TT	GG	CT
P050	AT	GG	AA	CC	AA	AG	AG	CT	AG	AC	CC	TT	CC	CC	AA	AA	TT	AG	AA	CT	AG	AT	CC	CC	AG	AG	GT	CC	CC	GG	CC	TT	GG	TT	AC	TT	TT	AG	TT	GG	CC	CG	GG	CT	TT	TT	TT	GG	CT
P051	AT	AG	AA	CC	AA	AA	AA	CT	GG	AC	TT	GT	CG	GG	AG	AG	CT	AG	AA	CT	AG	AA	CT	CC	GG	GG	GG	CC	CC	CC	TT	CC	AA	GT	AA	CC	CC	GG	TT	GG	CT	CC	AG	CC	TT	GT	CC	AA	CC
P052	AT	AG	AG	CC	AA	AG	AG	CT	GG	CC	CT	TT	CG	CG	AA	AA	CT	AG	AA	CT	AG	AT	TT	CT	GG	AG	GT	CC	CT	CG	CT	TT	AG	GT	AC	TT	TT	AG	CT	GG	CT	CC	AG	CC	AT	GT	TT	AG	CC
P053	AT	AG	AA	CT	AA	GG	GG	CC	AG	AC	CC	TT	CG	CG	AG	AA	CT	AG	AA	CT	AA	AA	CC	CC	AG	AG	GT	CG	CT	GG	CC	CC	AA	TT	AA	CC	CC	GG	CC	AA	CC	CG	GG	CT	AA	GG	TT	GG	CC
P054	AA	AA	AG	CT	AC	GG	GG	CC	GG	AA	CT	GT	CG	CG	AG	AG	CT	AA	GG	CC	AA	AA	CC	CC	GG	AG	GG	CC	CT	GG	CC	CC	AA	GT	AA	CC	CC	GG	CC	AA	CC	CC	GG	CC	AA	GG	TT	GG	CC
P055	AA	AA	AA	CC	AA	GG	AG	CT	GG	AA	TT	TT	GG	GG	AG	AG	CC	GG	AG	TT	AG	AT	CT	CC	GG	GG	GT	CC	CT	GG	CC	CC	GG	GG	AC	TT	TT	GG	TT	AA	CC	CC	GG	TT	TT	GT	TT	AG	CC
P056	AT	AA	AG	CT	AA	GG	GG	CC	AG	AC	CC	TT	CG	CC	AA	AA	TT	AA	AA	CC	AA	AA	CC	CC	GG	AA	GG	CC	CT	GG	CC	TT	AG	GT	AC	TT	TT	AG	CT	GG	CC	CC	GG	CC	AT	GG	CT	AG	CT
P057	AA	AG	AG	CC	AC	AG	AG	CT	GG	AC	TT	GT	CC	CG	AG	AG	CT	GG	AA	TT	AG	AT	CC	CC	AG	AG	GT	CG	CT	GG	CC	TT	AG	GT	AC	TT	TT	AG	TT	AA	CT	CG	GG	CT	TT	GT	CC	AA	TT
P058	AT	AG	AG	CC	AA	GG	GG	CC	AG	AA	TT	TT	CG	CG	AG	AG	CT	AG	AA	CT	AA	AA	TT	CC	GG	GG	GT	CC	CC	GG	CC	TT	GG	GT	AC	TT	TT	AG	TT	GG	CC	CC	GG	CT	TT	TT	CC	AG	CC
P059	AT	AG	AA	CT	AA	GG	GG	CT	GG	AC	CC	TT	GG	GG	AG	AG	CC	AG	AG	CT	AG	AA	CC	CC	GG	AA	GG	CC	CC	GG	CC	CC	AA	TT	AA	CC	CC	GG	CT	AA	CC	CC	GG	CC	AT	GT	CT	AG	CT
P060	AA	AA	GG	CC	AC	GG	GG	CC	AG	AA	CT	GT	CC	CG	AG	AG	CT	AG	AA	CT	AA	AA	CC	CC	GG	AA	GG	CC	CT	GG	CC	TT	AG	GT	AC	TT	TT	AG	TT	GG	CC	CC	GG	CC	TT	GT	CC	AG	TT
P061	AA	AG	AA	CT	AA	AG	AG	CT	GG	AC	CC	TT	GG	CG	AG	AA	CT	AG	AG	CT	AA	AA	CC	CC	AG	AG	GT	CG	CC	GG	CC	CC	AA	GT	AA	CC	CC	GG	CT	AA	CC	CG	GG	CT	AT	GT	CT	GG	CT
P062	AT	AG	AG	CC	AA	GG	GG	CC	AG	AA	TT	TT	GG	CG	AG	AA	CC	AG	AA	CT	AG	AT	CC	CC	AG	AG	GT	CC	CT	CG	CT	CC	AA	GG	AA	CC	CC	GG	CC	GG	CC	CC	GG	CC	AA	GT	CT	GG	TT
P063	AT	AA	GG	CC	AA	GG	AG	CC	AG	AA	CT	GT	CC	CG	AG	AG	CT	AG	AA	CT	AG	AT	CC	CC	AG	GG	GT	CC	CT	CG	CT	CC	AA	GT	AA	CC	CC	GG	TT	GG	CC	CG	GG	CT	TT	TT	TT	AG	CT
P064	AT	AG	AG	CC	AA	GG	AG	CT	AG	AA	CT	TT	CG	CG	AG	AG	CT	GG	AA	CT	AA	AA	CC	CC	AG	AG	GT	CG	CC	GG	CC	CT	AA	GT	AC	CC	TT	GG	CC	AA	CC	CC	GG	CT	AA	GT	TT	AG	CC
P065	AA	GG	AA	CC	AC	GG	AA	CC	GG	AA	TT	TT	GG	GG	AA	AA	CT	GG	AA	CT	AG	AT	CC	CC	AG	GG	GG	CC	CC	CG	CT	CC	AA	GG	AA	CC	CC	GG	CT	GG	CC	CC	GG	TT	AT	GT	CC	AA	CT
P066	AT	AG	AG	CC	AC	GG	AG	CC	AG	AC	CC	TT	CG	CG	AG	AG	CC	AG	AG	TT	GG	AT	CC	CC	AA	GG	TT	CC	CC	GG	CC	CC	AA	GG	AC	CC	CC	GG	CT	AG	CC	CC	GG	CT	AT	TT	CT	AA	CC
P067	AA	AA	GG	CC	AA	GG	GG	CC	AG	AA	CC	TT	CC	CG	AG	AG	CT	AG	AA	CT	AA	AA	CT	CC	GG	AG	GG	CC	CC	CG	CT	CC	AA	GT	AA	CC	CC	GG	TT	GG	CC	CG	GG	CT	TT	GT	CC	AG	TT
P068	AT	AG	AA	CT	AA	AG	AG	TT	AG	AC	TT	GT	CG	CG	AA	AA	CT	AG	AA	CT	GG	AT	CC	CC	AG	AG	GT	CC	CC	GG	CC	TT	GG	GT	AC	TT	TT	AG	CT	GG	CC	CC	GG	CC	AT	GT	TT	GG	CC
P069	AT	AA	GG	CC	AA	GG	GG	CC	GG	AA	TT	TT	GG	GG	AG	AG	CC	GG	AG	TT	AG	AT	TT	CT	GG	GG	GT	CC	CC	GG	CC	CC	AA	GG	AA	CC	CC	GG	TT	GG	CC	CG	GG	CT	TT	TT	CC	AA	CC
P070	AT	AG	AG	CC	AA	GG	GG	CC	AG	AA	CT	GT	CC	CC	AA	AA	TT	AG	AA	CT	AG	AT	CC	CC	AG	AG	GT	CC	CT	CG	CT	CC	AA	GT	AA	CC	CC	GG	TT	GG	CC	CC	GG	CC	TT	TT	TT	AG	CC
P071	AA	AA	GG	CC	AC	GG	AG	CC	GG	AA	TT	GT	CC	GG	AG	AA	CC	AG	AG	CT	AG	AT	CC	CC	AG	AG	GT	CC	CC	GG	CC	TT	AG	GT	AC	TT	TT	AG	TT	GG	CC	CG	GG	TT	TT	TT	CC	AG	CC
P072	AA	AA	AG	CT	AA	GG	GG	CC	GG	AA	CT	TT	GG	GG	AG	AA	CC	AG	AA	CT	AG	AT	TT	CT	GG	AG	GT	CC	CC	GG	CC	CC	AA	GG	AA	CC	CC	GG	TT	AA	CT	GG	AA	CC	TT	TT	CC	AG	CC
P073	AT	AG	AG	CC	AA	GG	GG	CC	AG	AA	CT	GT	CC	CG	AG	AG	CT	AG	AA	CT	AG	AA	CC	CC	GG	AA	GG	CC	TT	GG	CC	CC	AG	GT	AC	TT	TT	AG	TT	GG	CC	CC	GG	CC	TT	GT	CC	AG	TT
P074	AA	AA	GG	CC	AC	AG	AG	CT	GG	AC	TT	GT	CG	CG	AG	AG	CT	AG	AA	CT	AA	AA	CC	CC	GG	AG	GT	CC	CT	GG	CC	TT	AG	GT	AC	TT	TT	AG	TT	GG	CC	CC	GG	CC	TT	TT	CC	AG	CT
P075	AT	AA	AG	CT	AA	GG	GG	CT	AG	AC	CC	TT	CG	CG	AG	AG	CT	GG	AG	TT	AA	AA	CT	CC	AG	GG	GT	CG	CC	CG	CT	CC	AA	GT	AA	CC	CC	GG	CT	AA	CT	CC	AG	CC	AT	GT	TT	AG	CC
P076	AT	AG	AG	CC	AA	GG	GG	CC	AG	AA	CT	GT	CC	CC	AA	AA	TT	AG	AA	CT	AG	AT	CC	CC	AG	AG	GT	CC	CT	CG	CT	CC	AA	GT	AA	CC	CC	GG	TT	GG	CC	CC	GG	CC	TT	TT	TT	AG	CC
P077	AT	AG	AG	CC	AA	GG	GG	CC	AG	AA	CT	TT	CG	CG	AG	AA	CT	AG	AG	CT	AA	AA	CC	CC	AG	AA	GT	CC	CT	GG	CC	CC	AA	GT	AA	CC	CC	GG	TT	AA	CC	CG	GG	CC	TT	TT	CC	AG	CC
P078	AA	AG	AG	CC	AC	GG	GG	CC	AG	AA	TT	GT	CC	GG	AG	AG	CC	AG	AG	CC	AA	AA	CT	CC	GG	AG	GG	CC	CT	CG	CT	CC	AG	GT	AA	CC	CC	GG	CT	GG	CC	CC	GG	CT	AT	GT	TT	GG	CT
P079	AT	AA	GG	CC	AA	GG	GG	CC	AG	AA	CT	TT	CG	CG	AG	AG	CC	AG	AG	TT	AA	AA	TT	CC	GG	GG	GT	CC	CT	CG	CT	CC	AA	GG	AA	CC	CC	GG	TT	GG	TT	CC	AA	CT	TT	TT	CT	AA	CC
P080	AT	GG	AA	CC	AA	AG	AG	CT	AG	AC	TT	GT	CC	CC	AA	AA	TT	AA	AA	CC	AG	AT	CC	CC	AG	AG	GT	CC	CC	GG	CC	TT	AG	GT	AC	TT	TT	AG	TT	GG	CC	CC	GG	CC	TT	GT	CC	AG	CT
P081	AA	AG	AG	CC	AA	GG	AG	CC	AG	AA	TT	GT	CC	GG	AG	AG	CC	AG	AA	CT	AA	AA	CC	CC	AG	GG	GT	CG	CT	CG	CT	CC	AG	GT	AA	CC	CC	GG	TT	GG	CC	CC	GG	CT	TT	GT	TT	GG	CT
P082	AT	GG	AA	CC	AA	AG	AG	CT	AG	AC	TT	GT	CC	CC	AA	AA	TT	AA	AA	CC	AG	AT	CC	CC	AG	AG	GT	CC	CC	GG	CC	TT	AG	GT	AC	TT	TT	AG	TT	GG	CC	CC	GG	CC	TT	GT	CC	AG	CT
P083	AT	AG	AA	CC	AA	GG	AG	CC	AG	AA	CC	TT	CG	GG	AA	AA	CT	GG	AG	CT	AG	AA	CT	CT	GG	AG	GG	CG	CC	GG	CC	CC	AA	GT	AC	CC	TT	GG	TT	AA	CC	CG	GG	TT	TT	TT	TT	AG	CC
P084	AT	AG	AG	CC	AA	AG	AG	CT	AG	AC	CC	TT	CC	CC	AA	AA	TT	AA	AA	CC	AA	AA	CT	CC	GG	AG	GG	CC	CT	CG	CT	TT	GG	TT	AC	TT	TT	AG	TT	GG	CC	CG	GG	CT	TT	GT	CT	AA	CT
P085	AT	AG	AA	CT	AA	GG	GG	CT	AG	AC	CC	TT	CG	CG	AA	AA	CT	GG	AG	TT	AG	AA	CC	CC	AG	AG	GT	CG	CC	GG	CC	CC	AA	GT	AA	CC	CC	GG	CT	AG	CC	CG	GG	CT	AT	GT	TT	GG	CC
P086	AA	AA	AG	CT	AC	GG	GG	CC	GG	AA	CT	GT	CG	CG	AG	AG	CT	AA	GG	CC	AA	AA	CC	CC	GG	AG	GG	CC	CT	GG	CC	CC	AA	GT	AA	CC	CC	GG	CC	AA	CC	CC	GG	CC	AA	GG	TT	GG	CC
P087	AA	GG	AA	CC	AA	AG	AA	TT	GG	AA	TT	TT	GG	GG	GG	AA	CC	AA	AA	TT	AA	AA	CC	CC	GG	GG	TT	CC	CC	GG	CC	TT	AA	GG	CC	TT	TT	GG	TT	GG	CC	CC	GG	TT	AA	TT	CC	AA	CC
P088	AA	GG	AA	CC	AA	AA	AA	TT	GG	AA	TT	TT	GG	GG	AG	AA	CC	AA	AA	TT	AA	AA	CC	CC	GG	GG	TT	CC	CC	GG	CC	TT	AA	GG	CC	TT	TT	GG	TT	GG	CC	CC	GG	TT	AA	TT	CC	AA	CC
P089	AA	GG	AA	CC	AA	AA	AA	TT	GG	AA	TT	TT	GG	GG	GG	AA	CC	AA	AG	TT	AA	AA	CC	CC	GG	GG	TT	CC	CT	GG	CC	TT	AA	GG	CC	TT	TT	GG	TT	GG	CC	CC	GG	TT	AA	TT	CC	AA	CC
P090	AA	GG	AA	CC	AA	AA	AA	TT	GG	AA	TT	TT	GG	GG	GG	AA	CC	AA	AA	TT	AA	AA	CC	CC	GG	GG	TT	CC	CC	GG	CC	TT	AA	GG	CC	TT	TT	GG	TT	GG	CC	CC	GG	TT	AA	TT	TT	AA	CC
P091	AA	GG	AA	CC	AA	AG	AA	TT	GG	AA	TT	TT	GG	GG	AG	AA	CC	AA	AA	TT	AA	AA	CC	CC	GG	GG	TT	CC	CC	GG	CC	TT	AA	GG	CC	TT	TT	GG	TT	GG	CC	CC	GG	TT	AA	TT	TT	AA	CC
P092	AA	GG	AA	CC	AA	AA	AA	TT	GG	AA	TT	TT	GG	GG	AG	AA	CC	AA	AA	TT	AA	AA	CC	CC	GG	GG	TT	CC	CC	GG	CC	TT	AA	GG	CC	TT	TT	GG	TT	GG	CC	CC	GG	TT	AA	TT	CC	AA	CC
P093	AA	GG	GG	CC	AA	AA	AA	TT	GG	AA	TT	TT	GG	GG	GG	AA	CC	AA	AA	TT	AA	AA	CC	CC	GG	GG	TT	CC	CC	GG	CC	TT	AA	GG	CC	TT	TT	GG	TT	GG	CC	CC	GG	TT	AA	TT	TT	AA	CC
P094	AA	GG	AA	CC	AA	AA	AA	TT	GG	AA	TT	TT	GG	GG	GG	AA	CC	AA	AA	TT	AA	AA	CC	CC	GG	GG	TT	CG	CC	GG	CC	TT	AA	GG	CC	TT	TT	GG	TT	GG	CC	CC	GG	TT	AA	TT	TT	AA	CC
P095	AA	GG	AA	CC	AA	AA	AA	TT	GG	AA	TT	TT	GG	GG	GG	AA	CC	AA	AA	TT	AA	AA	CC	CC	GG	GG	TT	CC	CC	GG	CC	TT	AA	GG	CC	TT	TT	GG	TT	GG	CC	CC	GG	TT	AA	TT	TT	AA	CC
P096	AA	GG	AA	CC	AA	AA	AA	TT	GG	AA	TT	TT	GG	GG	AG	AA	CC	AA	AA	TT	AA	AA	CC	CC	GG	GG	TT	CC	CC	GG	CC	TT	AA	GG	CC	TT	TT	GG	TT	GG	CC	CC	GG	TT	AA	TT	CC	AA	CC
P097	AA	GG	AA	CC	AA	AA	AA	TT	GG	AA	TT	TT	GG	GG	AG	AA	CC	AA	AA	TT	AA	AA	CC	CC	GG	GG	TT	CC	CC	GG	CC	TT	AA	GG	CC	TT	TT	GG	TT	GG	CC	CC	GG	TT	AA	TT	TT	AA	CC
P098	AA	GG	AA	CC	AA	AA	AA	TT	GG	AA	TT	TT	GG	GG	GG	AA	CC	AA	AA	TT	AA	AA	CC	CC	GG	GG	TT	CC	CC	GG	CC	TT	AA	GG	CC	TT	TT	GG	TT	GG	CC	CC	GG	TT	AA	TT	TT	AA	CC
P099	AA	GG	AA	CC	AA	AA	AA	TT	GG	AA	TT	TT	GG	GG	GG	AA	CC	AA	AA	TT	AA	AA	CC	CC	GG	GG	TT	CC	CC	GG	CC	TT	AA	GG	CC	TT	TT	GG	TT	GG	CC	CC	GG	TT	AA	TT	TT	AA	CC
P100	AA	GG	AA	CC	AA	AG	AA	TT	GG	AA	TT	TT	GG	GG	GG	AA	CC	AA	AA	TT	AA	AA	CC	CC	GG	GG	TT	CG	CC	GG	CC	TT	AA	GG	CC	TT	TT	GG	TT	GG	CC	CC	GG	TT	AA	TT	TT	AA	CC
P101	AA	GG	AA	CC	AA	AA	AA	TT	GG	AA	TT	TT	GG	GG	AG	AA	CC	AA	GG	TT	AA	AA	CC	CC	GG	GG	TT	CC	CC	GG	CC	TT	AA	GG	CC	TT	TT	GG	TT	GG	CC	CC	GG	TT	AA	TT	CC	AA	CC
P102	AA	GG	AA	CC	AA	AA	AA	TT	GG	AA	TT	TT	GG	GG	AG	AA	CC	AA	AA	TT	AA	AA	CC	CC	GG	GG	TT	CC	CC	GG	CC	TT	AA	GG	CC	TT	TT	GG	TT	GG	CC	CC	GG	TT	AA	TT	TT	AA	CC
P103	AT	AG	AG	CC	AC	GG	AG	CC	AG	AC	CC	TT	CG	CG	AG	AG	CC	AG	AG	TT	GG	AT	CC	CC	AA	GG	TT	CC	CC	GG	CC	CC	AA	GG	AC	CC	CT	GG	CT	AA	CC	CC	GG	CT	AT	TT	CT	AA	CC
P104	AA	GG	AA	CC	AA	AG	AA	TT	GG	AA	TT	TT	GG	GG	GG	AA	CC	AA	AA	TT	AA	AA	CC	CC	GG	GG	TT	CC	CC	GG	CC	TT	AA	GG	CC	TT	TT	GG	TT	GG	CC	CC	GG	TT	AA	TT	CC	AA	CC
P105	AA	GG	AG	CC	AA	AG	AA	TT	GG	AA	TT	TT	GG	GG	GG	AA	CC	AA	AA	TT	AA	AA	CC	CC	GG	GG	TT	CC	CT	GG	CC	TT	AA	GG	CC	TT	TT	GG	TT	GG	CC	CC	GG	TT	TT	TT	TT	AA	CC
P106	AA	GG	AA	CC	AA	AG	AA	TT	GG	AA	TT	TT	GG	GG	GG	AA	CC	AA	AG	TT	AA	AA	CC	CC	GG	GG	TT	CG	CC	GG	CC	TT	AA	GG	CC	TT	TT	GG	TT	GG	CC	CC	GG	TT	AA	TT	CC	AA	CC
P107	AA	GG	AA	CC	AA	AG	AA	TT	GG	AA	TT	TT	GG	GG	AG	AA	CC	AA	AA	TT	AA	AA	CC	CC	GG	GG	TT	GG	CC	GG	CC	TT	AA	GG	CC	TT	TT	GG	TT	GG	CC	CC	GG	TT	AA	TT	CC	AA	CC
P108	AA	AG	AA	CC	AA	AG	AA	TT	GG	AA	TT	TT	GG	CG	AG	AG	CT	AA	AG	TT	AA	AA	TT	CC	GG	GG	GG	CC	CC	GG	CC	TT	AA	TT	CC	TT	CC	GG	TT	GG	CC	CC	AG	TT	TT	TT	CC	AA	CC
P109	AA	GG	AG	CC	AA	AA	AA	TT	GG	AA	TT	TT	GG	GG	GG	AA	CC	AA	AA	TT	AA	AA	CC	CC	GG	GG	TT	CC	CC	GG	CC	TT	AA	GG	CC	TT	TT	GG	TT	GG	CC	CC	GG	TT	AA	TT	TT	AA	CC
P110	AA	GG	AA	CC	AA	AG	AA	TT	GG	AA	TT	TT	GG	GG	GG	AA	CC	AA	AA	TT	AA	AA	CC	CC	GG	GG	TT	CC	CC	GG	CC	TT	AA	GG	CC	TT	TT	GG	TT	GG	CC	CC	GG	TT	AA	TT	CC	AA	CC
P111	AA	GG	AA	CC	AA	AA	AA	TT	GG	AA	TT	TT	GG	GG	AG	AA	CC	AA	AA	TT	AA	AA	CC	CC	GG	GG	TT	CC	CC	GG	CC	TT	AA	GG	CC	TT	TT	GG	TT	GG	CC	CC	GG	TT	TT	TT	CC	AA	CC
P112	AA	GG	AA	CC	AA	AA	AA	TT	GG	AA	TT	TT	GG	GG	AG	AA	CC	AA	AA	TT	AA	AA	CC	CC	GG	GG	TT	CC	CC	GG	CC	TT	AA	GG	CC	TT	TT	GG	TT	GG	CC	CC	GG	TT	TT	TT	CC	AA	CC
P113	AA	AA	GG	CC	AA	GG	AG	CT	GG	AA	TT	TT	GG	GG	AG	AG	CC	AG	GG	TT	AA	AA	TT	CC	GG	AG	GG	CC	CC	GG	CC	CC	GG	GG	AA	CC	CC	GG	TT	GG	CC	CC	GG	TT	TT	TT	CC	AG	CC
P114	AA	AA	AA	CC	AA	GG	GG	CT	GG	AA	TT	TT	GG	GG	AA	AA	CT	AA	GG	TT	AG	AA	CT	CC	GG	AG	GT	CC	CC	GG	CC	CC	GG	GG	AA	CC	CC	GG	TT	GG	CC	CC	GG	CT	TT	GG	CT	GG	CT
P115	AA	AG	GG	CC	AA	GG	AA	CT	GG	AA	CT	TT	GG	CG	AA	AA	CT	AA	AA	TT	AG	AT	CT	CC	GG	GG	TT	CC	CC	GG	CC	TT	AA	GT	CC	TT	CT	GG	TT	GG	CC	CC	AA	TT	TT	TT	CC	AG	CT
P116	AA	AA	AG	CC	AA	GG	GG	CT	GG	AA	TT	TT	GG	GG	AA	AA	CT	AA	GG	TT	AG	AA	CT	CC	GG	AG	GT	CC	CC	GG	CC	CC	GG	GG	AA	CC	CC	GG	TT	GG	CC	CC	GG	CT	TT	TT	TT	GG	CT
P117	AA	AA	GG	CC	CC	GG	GG	CC	GG	AA	CT	TT	GG	GG	AA	AA	CC	AG	AG	TT	AG	AA	CT	CC	GG	GG	TT	CC	CC	CG	CC	CC	AA	GT	AC	CC	CC	GG	TT	AA	CC	CC	GG	TT	TT	GT	CT	AG	CC
P118	AA	AA	GG	CC	AA	GG	AG	CT	GG	AA	TT	TT	GG	GG	GG	GG	CC	GG	AA	TT	AA	AA	TT	CC	GG	GG	GG	CC	CT	GG	CC	CC	AA	GG	AC	CC	CC	GG	TT	GG	CC	CC	GG	TT	TT	GT	CT	GG	CC
P119	AT	AG	AA	CT	AA	AG	AG	TT	AG	AC	TT	GT	CG	CG	AA	AA	CT	AG	AA	CT	GG	AT	CC	CC	AG	AG	GT	CC	CC	GG	CC	TT	GG	GT	AC	TT	TT	AG	CT	GG	CC	CC	GG	CC	AT	GT	TT	GG	CC
P120	AA	AG	AG	CC	AC	GG	GG	CC	AG	AA	TT	GT	CC	GG	AG	AG	CC	AG	AG	CC	AA	AA	CT	CC	GG	AG	GG	CC	CT	CG	CT	CC	AA	GT	AA	CC	CC	GG	CT	GG	CC	CC	GG	CT	AT	GT	TT	GG	CT
P121	AA	AA	GG	CC	AA	GG	GG	CC	AG	AA	CC	TT	CC	GG	GG	GG	CC	GG	AA	TT	AA	AA	CT	CC	AG	GG	GT	CG	CC	CG	CT	CC	AA	GG	AC	CC	CC	GG	TT	GG	CT	CC	GG	TT	TT	TT	CT	AG	CC
P122	AA	AA	GG	CC	AA	GG	AG	CT	GG	AA	TT	TT	GG	GG	AA	AG	CC	AG	AG	TT	AG	AT	TT	CC	AG	GG	GG	CC	CC	GG	CC	CC	AA	GG	AA	CC	CC	GG	TT	GG	CC	CC	GG	TT	TT	TT	CT	AG	CT
P123	AA	AA	AA	CT	AA	GG	AG	CC	GG	AA	TT	TT	GG	GG	AG	AG	CT	AG	AG	TT	AA	AT	TT	CC	GG	GG	GG	CC	CC	GG	CC	CC	AA	GG	AA	CC	TT	GG	TT	GG	CC	CC	GG	CC	TT	TT	CT	GG	CC
P124	AA	AA	GG	CC	AA	GG	AG	CT	GG	AA	TT	TT	GG	GG	GG	GG	CC	GG	AG	TT	AA	AA	TT	CC	GG	GG	GG	CC	CT	GG	CC	CC	AA	GG	AC	CC	CC	GG	TT	GG	CC	CC	GG	TT	TT	GT	CT	GG	CC
P125	AA	AA	GG	CC	AC	GG	AG	CC	GG	AA	CT	TT	GG	GG	AG	AG	CC	GG	AA	TT	AG	AT	CT	CC	AG	GG	GT	CC	CC	GG	CC	CC	AA	GG	AA	CC	CC	GG	TT	GG	CC	CC	GG	CT	TT	TT	CC	GG	CT
P126	AA	AA	GG	CC	AC	GG	AG	CT	GG	AA	TT	TT	GG	GG	AA	AG	CT	GG	GG	TT	AG	AT	CT	CC	AG	GG	GG	CC	CC	GG	CC	CC	GG	GG	AA	CC	CC	GG	TT	GG	CC	CC	GG	TT	TT	GT	CC	GG	CT
P127	AA	AA	AA	CC	AA	GG	GG	CT	GG	AA	TT	TT	GG	GG	AA	AA	CT	AA	GG	TT	AG	AT	CT	CC	AG	GG	GT	CC	CC	GG	CC	CC	AG	GT	AA	CC	CC	GG	TT	GG	CC	CC	GG	TT	TT	TT	CC	AG	CC
P128	AA	AA	AG	CC	AA	GG	GG	CC	AG	AA	TT	GT	CG	CG	AG	AG	CT	AA	AG	CT	AG	AA	TT	CC	GG	AG	GG	CC	CC	GG	CC	CC	AA	GG	AA	CC	CC	GG	TT	GG	CC	CC	GG	CT	TT	GT	CC	AG	CT
P129	AA	AA	GG	CC	AC	GG	GG	CC	GG	AA	CT	TT	GG	GG	AG	AG	CC	AG	AG	TT	AG	AA	CC	CC	GG	GG	TT	CC	CC	GG	CC	CC	AA	GG	AC	TT	TT	GG	TT	GG	CC	CC	GG	CT	TT	GT	CC	GG	CC
P130	AA	AA	AA	CC	AA	GG	AG	CC	GG	AA	TT	TT	GG	GG	AG	AG	CT	AG	AG	TT	AA	AT	CT	CC	GG	GG	GT	CC	CC	GG	CC	CC	AA	GG	AA	CC	CC	GG	TT	GG	CC	CC	GG	CT	TT	TT	CC	AG	CT
P131	AA	AA	AA	CC	AA	GG	GG	CT	GG	AA	TT	TT	GG	GG	AG	AG	CC	GG	GG	TT	AG	AT	CT	CC	AG	GG	GG	CC	CC	GG	CC	CC	GG	GT	AA	CC	CC	GG	TT	GG	CC	CC	GG	TT	TT	GG	CT	GG	CT
P132	AA	AA	GG	CC	AA	GG	AA	CT	GG	AA	CT	TT	GG	GG	AA	AA	TT	GG	AA	TT	AG	AT	CT	CT	AG	GG	TT	CC	CT	GG	CC	CC	AA	GT	AA	CC	CC	GG	CT	AA	CC	CC	GG	TT	AT	TT	CC	AA	CT
P133	AA	GG	AG	CC	AA	AA	AA	CT	GG	AA	TT	TT	GG	CG	AA	AA	CT	GG	AA	TT	AG	AT	CT	CC	AG	AG	TT	CC	CC	CG	CT	CC	AA	GT	AA	CC	CC	GG	CC	AA	CC	CC	GG	CT	AA	TT	CT	AA	CC
P134	AA	AG	AG	CC	AA	AG	AG	CT	AG	AC	CC	TT	CC	CC	AG	AG	CT	AG	AA	CT	GG	AT	CC	CC	AA	GG	GT	GG	CC	GG	CC	CC	AA	GG	AC	CC	CC	GG	CT	GG	CT	CC	GG	CC	AT	TT	TT	AA	CT
P135	AA	AG	AA	CC	AA	AG	AG	CT	GG	AC	TT	TT	CG	CG	AG	AG	CT	AG	AG	CT	AA	AT	CC	CC	AA	GG	TT	CC	CC	GG	CT	CC	AA	GG	AC	CC	CC	GG	TT	GG	CC	CC	GG	CT	TT	TT	CC	AG	CC
P136	AA	AA	GG	CC	AA	GG	AA	CT	GG	AA	TT	TT	GG	GG	AA	AA	CT	AA	GG	TT	AG	AT	CT	CC	AG	GG	GG	GG	CC	GG	CC	CC	GG	GG	AA	CC	CC	GG	TT	GG	CC	CC	GG	TT	TT	GT	CT	AG	CT
P137	AA	AG	AA	CC	AA	AG	AA	CT	GG	AA	TT	TT	GG	CG	AA	AA	CC	AA	AA	TT	AA	AA	TT	CC	GG	GG	GT	CC	CT	GG	CC	CT	AA	GT	CC	TT	CT	GG	TT	GG	CC	CC	GG	TT	TT	TT	CC	AA	CC
P138	AA	AA	GG	CC	AA	GG	GG	CC	GG	AA	TT	TT	GG	GG	GG	GG	CT	AG	AA	TT	AA	AA	TT	CC	GG	GG	GT	CC	CT	GG	CC	CC	GG	GT	AC	TT	TT	GG	TT	AA	CC	CC	GG	TT	TT	GG	TT	AG	CC
P139	AT	AG	AG	CC	AA	GG	GG	CC	AG	AA	CT	TT	CG	CG	AG	AG	CT	GG	GG	TT	AA	AA	CC	CC	AG	GG	TT	CC	CC	GG	CC	CC	AA	GG	AA	CC	CC	GG	TT	GG	CC	CC	AG	CT	TT	GT	TT	AG	CC
P140	AA	AA	GG	CT	AC	GG	AG	CT	GG	AA	CT	GT	CG	GG	GG	AA	CC	AA	AA	CT	AA	AA	TT	CC	GG	GG	GT	CC	CC	CG	CT	CC	AG	GT	CC	CC	TT	GG	CT	GG	CC	CC	GG	CT	AT	GT	CT	AG	CT
P141	AA	AA	GG	CC	AA	GG	AG	CT	GG	AA	TT	TT	GG	GG	GG	GG	CC	GG	AG	TT	AA	AA	TT	CC	GG	GG	GG	CC	CT	GG	CC	CC	AA	GG	AC	CC	CC	GG	TT	GG	CC	CC	GG	TT	TT	GT	CT	GG	CC
P142	AA	AG	GG	CC	AC	GG	AG	CC	GG	AA	CT	TT	GG	GG	AA	AA	CT	GG	AA	CT	AG	AT	CT	CC	AG	AG	GT	CC	CT	CG	CT	CC	AA	GG	AA	CC	CC	GG	CC	AA	CC	CC	GG	CT	AA	TT	CC	AA	CC
P143	AA	AA	AG	CT	CC	GG	GG	CC	GG	AA	TT	GT	CC	GG	AG	AG	CT	AA	AG	CT	AA	AA	TT	CT	GG	AG	GG	CC	CT	CG	CT	CC	AA	GT	AA	CC	CC	GG	CC	AA	CC	CC	GG	CC	AA	GT	CT	AG	CT
P144	AA	AG	AG	CC	AC	GG	AG	CC	GG	AA	CT	TT	GG	GG	AA	AA	TT	AA	AA	TT	GG	AT	CC	CC	AA	GG	TT	CC	CT	CG	CT	CC	AA	GG	AA	CC	CC	GG	CT	AA	CC	CC	GG	CC	AT	GT	CT	AG	CC
P145	AA	AG	GG	CC	AC	GG	AG	CT	GG	AA	CT	TT	GG	GG	AA	AA	TT	AA	AA	TT	GG	AT	CC	CC	AA	GG	GT	CC	CT	GG	CC	CC	AA	TT	AC	CC	CC	GG	TT	AA	CC	CC	GG	CT	TT	GG	TT	GG	CC
P146	AA	AA	GG	CC	AC	GG	AG	CC	GG	AA	TT	TT	GG	GG	AA	AA	TT	AA	AA	CT	AG	AT	CT	CC	AG	GG	TT	CC	CT	CG	CT	CC	AA	GT	AC	CC	CC	GG	CC	GG	CC	CC	GG	TT	AA	GT	CC	AG	CC
P147	AA	AA	GG	CC	AA	GG	AG	CC	GG	AA	CT	TT	GG	GG	AG	AA	CT	GG	GG	CT	AG	AA	CC	CC	AA	GG	GG	CC	CT	GG	CT	CC	AG	GG	CC	CC	CC	GG	TT	GG	CC	CC	GG	TT	TT	TT	CC	AG	CC
P148	AA	AG	AA	CT	AA	GG	GG	CT	AG	AA	CC	TT	CG	CG	AA	AA	CT	GG	AG	TT	AA	AA	CT	CC	AG	GG	GT	CC	CC	CG	CC	CT	AA	GG	AC	CC	TT	GG	TT	GG	CC	CC	GG	TT	TT	TT	TT	AG	CC
P149	AA	AA	GG	CC	AA	GG	AG	CC	AG	AA	CT	GT	GG	GG	AA	AA	CC	GG	AA	CT	AA	AA	TT	CC	GG	GG	GT	CC	CT	GG	CC	CC	GG	GG	CC	CT	CT	GG	TT	AA	CC	CC	GG	TT	TT	TT	CC	AA	CC
P150	AT	AA	GG	CC	AA	GG	AG	CC	AG	AA	CT	GT	CG	GG	AG	AG	CC	GG	GG	TT	AG	AT	CC	CC	AG	GG	GT	CC	TT	GG	CT	CC	AA	GT	AC	CC	CC	GG	CT	GG	CC	CC	GG	CT	AT	TT	CT	AG	CC
P151	AA	AA	GG	CC	AC	GG	GG	CC	GG	AA	TT	TT	GG	GG	AG	AG	CT	AA	AG	CT	AA	AA	TT	CT	GG	GG	TT	CC	CT	GG	CC	CC	AG	GT	CC	CT	TT	GG	TT	GG	CC	CC	GG	TT	TT	GT	CT	AA	CC
P152	AA	AA	GG	CC	AA	GG	AG	CT	GG	AA	TT	TT	GG	GG	GG	GG	CC	GG	AG	TT	AA	AA	TT	CC	GG	GG	GG	CC	CT	GG	CC	CC	AA	GG	AC	CC	CC	GG	TT	GG	CC	CC	GG	TT	TT	GT	CT	GG	CC
P153	AA	AA	GG	CC	AC	GG	GG	CC	GG	AA	TT	TT	GG	GG	AG	AG	CT	AA	AG	CT	AA	AA	TT	CT	GG	GG	TT	CC	CT	GG	CC	CC	AG	GT	CC	CT	TT	GG	TT	AG	CC	CC	GG	TT	TT	GT	CT	AA	CC
P154	AA	AA	GG	CC	CC	GG	AG	CC	GG	AA	CT	TT	GG	GG	AA	AA	CT	GG	AA	TT	AG	AT	CC	CC	AG	GG	GT	CC	CT	GG	CC	CC	AA	GG	AA	CC	CC	GG	CT	AG	CC	CC	GG	TT	AT	GT	CT	AG	CC
P155	AA	AA	GG	CC	AC	GG	GG	CC	GG	AA	CT	TT	GG	GG	AG	AG	CC	AG	AA	TT	AG	AA	CC	CC	GG	GG	TT	CC	CC	GG	CC	CC	AA	GG	AC	TT	TT	GG	TT	GG	CC	CC	GG	CT	TT	GT	CC	GG	CC
P156	AA	AG	GG	CC	AA	GG	AG	CT	GG	AA	TT	TT	GG	CG	AA	AA	CT	AA	AA	CT	AG	AT	CC	CC	AG	GG	TT	CC	CT	GG	CC	CC	AA	GG	CC	CC	CC	GG	CT	AA	CC	CC	GG	CT	AT	TT	CC	AA	CC
P157	AA	AG	GG	CC	AA	GG	AG	CT	GG	AA	TT	TT	GG	CG	AA	AA	CT	AA	AA	CT	AG	AT	CC	CC	AG	GG	TT	CC	CT	GG	CC	CC	AA	GG	CC	CC	CC	GG	CT	AA	CC	CC	GG	CT	AT	TT	CC	AA	CC
P158	AA	AA	AA	CC	AA	GG	GG	TT	GG	AA	CT	TT	GG	CG	AA	AA	CC	AA	AA	TT	AG	AA	CC	CC	GG	GG	TT	CC	CT	GG	CC	CC	AA	GG	AA	CC	CC	GG	TT	GG	CC	CC	GG	CC	TT	TT	CC	AG	CT
P159	AT	GG	AA	TT	AC	AA	AG	TT	GG	AC	TT	TT	GG	CC	AA	AA	CT	AA	AA	CC	AG	AT	TT	TT	GG	AG	TT	CC	TT	GG	CC	CC	AA	GG	AA	CC	CC	GG	TT	GG	CC	GG	GG	CC	AT	GG	CC	AG	TT
P160	AA	AG	AA	TT	CC	AA	GG	TT	GG	AA	TT	TT	GG	GG	GG	GG	CC	AA	AG	TT	GG	TT	CT	CT	AG	GG	GT	CC	CC	CG	CT	CC	AA	GT	AA	CC	CC	GG	CC	AG	CT	GG	AG	CT	TT	GG	CC	AG	CC
P161	AA	AA	GG	CC	AA	GG	GG	CC	GG	AA	TT	TT	GG	GG	AA	AA	CC	GG	GG	TT	GG	TT	TT	TT	GG	GG	TT	CC	CC	GG	CC	CC	AA	GG	AA	CC	CC	GG	TT	AA	TT	CC	AG	CC	TT	TT	CC	AG	CC
P162	AT	AG	AA	CT	AA	AG	AG	TT	GG	AC	TT	TT	GG	GG	AG	AG	CC	GG	AA	TT	AG	AT	CC	CC	AG	AG	GG	CC	CT	CG	CT	CC	AA	GG	AA	CC	CC	GG	TT	GG	CC	CC	GG	CC	TT	GT	CC	AG	CT
P163	AA	AG	AG	CC	CC	AG	AG	CT	GG	AA	TT	GT	CG	CG	AA	AA	CT	GG	AA	TT	GG	AT	CC	CC	AA	AG	GT	CC	CT	GG	CC	TT	GG	GT	CC	TT	TT	AG	TT	GG	CC	CC	GG	CC	TT	GT	CT	AA	CT
P164	AA	AG	AG	CC	AC	GG	GG	CC	AA	AA	CC	TT	CC	CC	AA	AA	TT	GG	AA	TT	GG	AT	CC	CC	AA	AG	GG	CG	CC	GG	CC	CC	AA	GG	CC	CC	TT	GG	TT	GG	CC	CC	GG	CC	AT	TT	CT	AA	CC
P165	AT	AG	AG	CC	AA	AG	AG	CT	AG	AA	CT	TT	CG	CG	AG	AA	CT	AA	AA	CT	AG	AT	TT	CT	GG	GG	GT	CC	CC	CG	CT	CC	AA	GG	AA	CC	CC	GG	TT	GG	CC	CG	GG	CC	TT	TT	TT	AG	CC
P166	AT	AA	AG	CT	AA	GG	GG	CT	AG	AC	CC	TT	CG	CC	AA	AA	TT	AA	AG	CC	AG	AT	CC	CC	GG	AA	GG	CC	CC	CG	CT	CC	AA	GG	AA	CC	CC	GG	TT	GG	CC	CC	GG	CC	TT	TT	TT	AG	CC
P167	AA	AG	AG	CC	AA	AG	AG	CT	GG	AA	TT	TT	GG	GG	GG	AA	CC	AA	AA	TT	AA	AA	CC	CC	GG	GG	TT	CC	CT	GG	CC	CC	AA	GG	AC	CT	TT	GG	TT	GG	CC	CG	GG	CC	TT	TT	CC	AG	CC
P168	AA	AG	AG	CC	AA	AG	AG	CT	GG	AA	TT	TT	GG	GG	GG	AA	CC	AA	AA	TT	AG	AT	CT	CT	GG	GG	TT	CC	CT	GG	CC	CT	AA	GG	AC	TT	TT	GG	TT	GG	CC	CG	GG	CT	TT	TT	CC	AG	CC
P169	AA	GG	AA	CC	AA	AG	AG	CT	AG	AA	TT	TT	CG	CG	AA	AA	CC	AG	AA	TT	AG	AT	CC	CC	AG	AG	GT	CC	CT	GG	CC	CC	AA	GG	CC	CC	TT	GG	TT	GG	CC	CC	GG	CC	TT	TT	TT	AG	CC
P170	AA	AA	AA	TT	CC	GG	GG	CC	GG	AA	TT	GG	GG	GG	AA	AA	CC	AA	AG	CC	GG	AA	CC	CC	GG	AA	GG	CC	TT	GG	CC	CC	AA	GG	AC	CT	TT	GG	TT	GG	TT	CC	AA	CC	AA	TT	CC	AA	CC
P171	AT	AG	AG	CC	AA	GG	GG	CC	AG	AA	TT	TT	CG	CG	AG	AG	CT	AG	AA	CT	AA	AA	TT	CC	GG	GG	GT	CC	CC	GG	CC	TT	GG	GT	AC	TT	TT	AG	TT	GG	CC	CC	GG	CT	TT	TT	CC	AG	CC
P172	AA	AG	AG	CC	AC	GG	GG	CC	AG	AA	CT	GT	CG	CG	AG	AG	CT	AG	AA	CT	AG	AT	CC	CC	AG	GG	TT	CC	CC	GG	CC	CC	AA	GG	AC	CC	CC	GG	TT	GG	CC	CC	GG	CC	TT	GT	CC	AG	CC
P173	AT	AA	GG	CC	AC	GG	AG	CC	GG	AA	CT	GT	CG	CG	AA	AA	CC	AA	AA	CT	AG	AT	CT	CC	GG	GG	GT	GG	CC	GG	CC	CC	AA	GG	AC	TT	TT	GG	CT	GG	CC	CC	GG	CT	AT	GT	CT	AG	CC
P174	AA	AG	AG	CC	AC	GG	GG	CC	AG	AA	TT	GT	CG	CG	AA	AA	CT	AA	GG	CT	AG	AA	CC	CC	GG	AG	GT	CC	CC	GG	CC	CC	AA	GG	AA	TT	TT	GG	TT	GG	CC	CC	GG	CT	TT	GT	CC	GG	CT
P175	AA	AA	AA	TT	AA	GG	GG	CC	AG	AC	CT	TT	GG	CC	AA	AA	TT	GG	GG	TT	GG	AA	CT	CT	GG	AG	GG	CC	TT	GG	CC	CC	AA	GG	AA	CC	CC	GG	CC	AA	CC	CC	GG	CC	AA	GT	CC	AG	CC
P176	AA	AA	AA	CC	AA	GG	GG	CC	AG	AA	CC	TT	CG	GG	AA	AA	TT	GG	GG	CT	AA	AA	CT	CT	AG	GG	GT	CC	TT	CC	TT	CC	AA	TT	AA	CC	CC	GG	CT	AA	CT	CC	AG	CC	AA	GG	CT	AG	CC
P177	AA	AA	GG	CC	CC	GG	GG	CC	GG	AA	TT	TT	GG	CG	AA	AA	CT	GG	GG	TT	GG	TT	TT	TT	GG	GG	GT	CC	TT	GG	CC	CC	AA	GG	AA	CC	CC	GG	CC	AA	TT	CC	AG	CC	TT	TT	CC	AA	CT
P178	AA	AA	AG	TT	AA	GG	GG	CC	AG	AA	CT	TT	GG	GG	AA	AA	CT	GG	GG	TT	AG	AT	TT	TT	GG	GG	GT	CC	CT	GG	CC	CC	AA	GG	AA	CC	CC	GG	CC	AA	CT	CC	AG	CC	AA	TT	CC	AA	CC
P179	AA	AA	GG	CC	CC	GG	GG	CC	GG	AA	TT	GT	GG	CC	AA	AA	TT	AA	AG	CC	AA	AA	CC	CC	GG	AA	GG	CC	CT	GG	CC	TT	GG	TT	CC	TT	CT	AG	CC	AA	CC	CC	GG	CC	AT	GG	TT	GG	TT
P180	AA	AA	AA	TT	AC	GG	GG	CC	GG	AA	TT	GG	CC	GG	AG	AG	TT	AA	AG	CT	AA	AA	TT	TT	GG	AG	GG	CC	TT	CC	TT	CC	AA	TT	AA	CC	CC	GG	CC	AA	CC	CC	GG	CC	AA	GT	CC	AG	TT
P181	TT	GG	AG	CC	AA	AA	AA	CT	GG	CC	TT	TT	GG	CC	AA	AA	TT	GG	AG	CC	AG	AA	CC	CC	GG	AA	GG	CC	TT	GG	CC	CC	AA	GT	AA	CC	CC	GG	CC	AA	CC	CC	GG	CT	AT	GT	CC	AA	TT
P182	AA	AA	AA	TT	CC	GG	GG	CC	GG	AA	TT	GG	CG	CG	AG	GG	CT	AG	AA	CC	AA	AA	TT	TT	GG	GG	GG	CC	TT	CC	CT	CC	AA	TT	AA	CC	CC	GG	CC	AA	CC	CC	GG	CC	AT	GT	CT	AG	TT
P183	AA	AG	AA	CT	AA	AA	AA	CT	GG	AC	TT	TT	CG	CG	AA	AA	CT	AA	AA	CT	AG	AT	CC	CC	AG	GG	GG	CC	CT	GG	CC	TT	GG	GT	AC	TT	TT	AG	TT	GG	CC	CC	GG	CC	TT	TT	TT	GG	CC
P184	AA	GG	AA	CC	AA	AA	AA	TT	GG	AA	TT	GT	CG	GG	GG	AG	TT	AA	AA	TT	AA	AA	TT	CT	GG	AG	GG	CG	CC	GG	CC	TT	GG	TT	CC	TT	TT	AG	CC	AA	CC	CG	GG	TT	AA	TT	CC	AA	CT
P185	AA	GG	AA	CC	AC	AA	AA	CC	GG	AA	TT	TT	GG	GG	AA	AA	CT	AA	GG	TT	AA	AA	CC	CC	GG	GG	TT	CC	CC	GG	CC	CC	GG	GG	CC	CC	CC	GG	TT	GG	CC	CC	GG	TT	TT	TT	CC	AA	TT
P186	AA	GG	AA	CC	CC	AA	AA	TT	GG	AA	TT	TT	GG	GG	GG	AA	CC	AA	GG	TT	AA	AA	CC	CC	GG	GG	TT	CG	CC	GG	CC	CC	GG	TT	CC	TT	CC	GG	CC	AA	CC	CC	GG	TT	AT	TT	CC	GG	CC
P187	AA	GG	GG	CC	AA	AA	AA	CC	GG	AA	TT	TT	GG	GG	AG	AA	CC	AA	AA	TT	AA	AA	CC	CC	GG	GG	TT	CC	CC	GG	CT	CC	GG	GG	CC	TT	CC	GG	CT	AA	CC	CC	GG	TT	AT	TT	CC	AG	CT
P188	AA	AG	AA	CC	AA	GG	AA	CC	GG	AA	TT	TT	GG	GG	AG	AA	CT	AA	GG	TT	AA	AA	CC	CC	GG	GG	TT	CC	CC	GG	CC	CC	GG	GT	CC	TT	CC	GG	CT	AG	CC	CC	GG	TT	TT	TT	CC	AA	CC
P189	AA	AG	GG	CC	AA	AA	AA	TT	GG	AC	CT	TT	GG	GG	AG	AA	CT	AA	GG	TT	AA	AA	CC	CC	GG	GG	TT	CG	CC	GG	TT	CC	AA	TT	CC	TT	CC	GG	TT	GG	CC	CC	GG	TT	TT	TT	CC	AA	CC
P190	AA	AG	AG	CC	CC	GG	AA	CT	GG	AA	TT	TT	GG	GG	AG	AA	CT	AA	AA	TT	AG	AT	CT	CC	AG	GG	GG	CC	CC	GG	CC	CC	AA	GG	CC	CC	CC	GG	TT	GG	CC	CC	GG	TT	TT	GT	CT	AG	CC
P191	AT	AG	AA	CT	AC	GG	GG	CT	GG	AC	TT	TT	GG	CG	AA	AA	TT	AA	AG	CT	AA	AA	CT	CT	GG	AG	GG	CG	CT	GG	CC	CC	AA	GG	AA	CC	CC	GG	CT	GG	CC	CC	GG	CC	AT	GT	CT	AG	CC
P192	AA	AA	GG	CC	AC	GG	AG	CT	GG	AC	TT	TT	CG	CC	AA	AA	TT	AA	AA	CC	AA	AA	CC	CC	GG	AA	GT	CC	CC	CG	CT	CC	AA	GG	AC	CC	CC	GG	TT	GG	CC	CC	GG	CC	TT	GT	CT	AG	CC
[truncated: 183 more columns]
