# Supplementary material for: Development of Cost-Effective SNP Markers for Genetic Variation Analysis and Variety Identification in Cultivated Pears (Pyrus spp.)
Source: Plants (Basel). 2024 Sep 18;13(18):2600. doi: 10.3390/plants13182600 (PMC11435430; doi:10.3390/plants13182600)
Supplement: Supplementary file 1 [file plants-13-02600-s001.zip › plants-3166604-supplementary/Supplementary Table S4.xlsx]

## Sheet: Sheet1
Table S4. The membership coeffecients of 192 pear accessions and their clusters at the best K (K=6) in the STRUCTURE analysis using 232 SNP markers
Accession name	Cluster	Membership coefficients
		1	2	3	4	5	6
Huali	1	0.99	0.003	0.002	0.001	0.002	0.002
Cili	1	0.99	0.003	0.002	0.001	0.002	0.002
Qiubaili	1	0.99	0.003	0.002	0.001	0.002	0.002
Enli	1	0.99	0.003	0.002	0.001	0.002	0.002
Jinmi	1	0.989	0.003	0.003	0.001	0.002	0.001
Pyeongchangkeumsaekri	1	0.987	0.003	0.004	0.001	0.002	0.002
Xuehuali	1	0.987	0.004	0.003	0.002	0.003	0.002
Qinglongtian	1	0.986	0.002	0.004	0.002	0.003	0.003
Huangli	1	0.986	0.004	0.002	0.001	0.005	0.002
Milri	1	0.985	0.004	0.005	0.001	0.002	0.003
Dangsansuli	1	0.984	0.004	0.006	0.002	0.002	0.002
Pyeongchangsuhyangri	1	0.983	0.004	0.005	0.001	0.003	0.003
Wufeng	1	0.983	0.005	0.005	0.002	0.002	0.003
Xiangyali	1	0.983	0.004	0.003	0.002	0.006	0.002
Shuihongxiao	1	0.978	0.006	0.006	0.002	0.005	0.004
Huangxianchangba	1	0.974	0.004	0.013	0.002	0.004	0.003
Chenjiadama	1	0.973	0.007	0.011	0.002	0.003	0.005
Doongkeulraebae	1	0.97	0.014	0.01	0.001	0.003	0.001
Qixiadajinshu	1	0.967	0.017	0.008	0.002	0.002	0.003
Jangseonghwanggbae	1	0.966	0.019	0.007	0.002	0.005	0.002
Jinli	1	0.965	0.005	0.008	0.004	0.015	0.003
Yali	1	0.962	0.012	0.002	0.016	0.004	0.004
Weiningdahuang	1	0.961	0.017	0.008	0.006	0.004	0.004
Daxiangshui	1	0.959	0.013	0.002	0.018	0.004	0.004
Pingguoli	1	0.942	0.035	0.006	0.005	0.009	0.001
Ganghwatongbae B	1	0.941	0.022	0.017	0.004	0.012	0.005
Neungkeumbae	1	0.939	0.038	0.006	0.006	0.009	0.001
Cheongdangrori	1	0.923	0.006	0.05	0.002	0.016	0.003
Beijinbaili	1	0.917	0.039	0.003	0.031	0.006	0.004
Cheongseori	1	0.91	0.026	0.021	0.002	0.032	0.009
Geochangcheongsilri	1	0.898	0.016	0.061	0.007	0.016	0.002
Ulreungdo cheongbae B	1	0.893	0.017	0.063	0.008	0.017	0.002
Jinfeng	1	0.893	0.092	0.005	0.003	0.005	0.002
Gongjucheongsilri	1	0.883	0.092	0.014	0.002	0.004	0.005
Andongmukbae	1	0.808	0.059	0.005	0.004	0.111	0.014
Dream 1	1	0.791	0.164	0.024	0.008	0.008	0.004
Ruanerli	1	0.776	0.145	0.004	0.028	0.031	0.016
Suanli	1	0.742	0.25	0.002	0.002	0.003	0.001
Agenoshoushinanashi	1	0.724	0.005	0.025	0.005	0.171	0.07
Ingyebae	1	0.718	0.163	0.091	0.004	0.02	0.004
Matihuang	1	0.686	0.238	0.058	0.007	0.005	0.006
Bongli	1	0.677	0.009	0.012	0.207	0.08	0.014
Nanguoli	1	0.661	0.293	0.004	0.031	0.007	0.005
Dream 3	1	0.656	0.291	0.025	0.002	0.006	0.021
LA-62	1	0.631	0.338	0.018	0.003	0.004	0.006
Huangmi	1	0.621	0.003	0.04	0.005	0.096	0.234
Oriental Pear	1	0.598	0.004	0.009	0.177	0.144	0.068
Hakataao	1	0.589	0.004	0.008	0.159	0.174	0.066
Hangqing	1	0.512	0.002	0.004	0.399	0.062	0.022
Wonkyo Na-87	1	0.483	0.002	0.023	0.359	0.103	0.029
Wonkyo Na-78	1	0.472	0.003	0.039	0.212	0.051	0.223
Imamuraaki	1	0.427	0.005	0.209	0.004	0.031	0.324
Andonghwangsilri	1	0.41	0.012	0.043	0.087	0.41	0.039
Yaguangli	1	0.397	0.131	0.004	0.095	0.255	0.118
Bosc-OP-5	2	0.001	0.998	0	0	0	0
Bosc	2	0.001	0.998	0	0	0	0
Decana d"Inverno	2	0.001	0.997	0.001	0.001	0.001	0.001
Beurre Superfin	2	0.001	0.997	0.001	0.001	0.001	0
Jumbo La France	2	0.001	0.997	0.001	0	0.001	0
Cascade	2	0.001	0.997	0.001	0	0.001	0
Frontier	2	0.001	0.997	0.001	0	0.001	0
Decana del Comizio	2	0.001	0.997	0.001	0	0.001	0
Harland	2	0.001	0.997	0.001	0	0	0
Bartlett-Rosired	2	0.001	0.997	0.001	0	0	0
Beurre Diel	2	0.001	0.997	0.001	0	0	0
Bartlett-Max Red	2	0.001	0.997	0.001	0	0	0
Canal Red	2	0.001	0.997	0.001	0	0	0
Bartlett-4X	2	0.001	0.997	0.001	0	0	0
Beurre Hardy	2	0.001	0.997	0	0	0	0
Canal Pear	2	0.001	0.997	0	0	0	0
General Leclere	2	0.001	0.997	0	0	0	0
Dr Julis Guyot	2	0.001	0.996	0.001	0.001	0.001	0.001
Packham"s Triumph	2	0.001	0.996	0.001	0	0.001	0.001
Bartlett	2	0.001	0.995	0.001	0.001	0.001	0.001
Jules d"Airolles	2	0.002	0.993	0.002	0.001	0.001	0.001
Beurre Giffard	2	0.005	0.99	0.001	0.003	0.001	0.001
Winter Nelis	2	0.002	0.989	0.005	0.002	0.001	0.001
Passe Crassane	2	0.003	0.988	0.003	0.003	0.001	0.002
Kiyomaro	2	0.01	0.72	0.223	0.007	0.037	0.003
gwansangdream	2	0.277	0.639	0.004	0.031	0.014	0.035
Dream 2	2	0.334	0.555	0.003	0.002	0.067	0.039
Ooharabeni	2	0.05	0.507	0.007	0.338	0.096	0.002
CHBE-17	2	0.442	0.445	0.004	0.03	0.005	0.074
Wonkyo Na-12(Mihwang)	3	0.002	0.002	0.993	0.001	0.001	0.001
Gamcheonbae	3	0.002	0.002	0.992	0.001	0.002	0.001
Wonkyo Na-65	3	0.002	0.001	0.992	0.002	0.002	0.001
Wonkyo Na-15(Mansoo)	3	0.007	0.002	0.955	0.002	0.027	0.007
Okusankichi	3	0.066	0.004	0.741	0.108	0.076	0.005
Jinhyang	3	0.044	0.019	0.56	0.343	0.014	0.02
Taiheiyo	3	0.075	0.431	0.475	0.008	0.006	0.004
Shinsetsu	3	0.336	0.003	0.424	0.05	0.033	0.155
Danbae	3	0.211	0.006	0.422	0.002	0.355	0.004
Goldnijisseiki	4	0.003	0.004	0.002	0.987	0.003	0.002
Osanijisseiki	4	0.003	0.004	0.002	0.987	0.003	0.002
Hosui	4	0.007	0.008	0.028	0.838	0.115	0.004
Wonkyo Na-jasoojung 2	4	0.058	0.062	0.04	0.801	0.037	0.002
2000-12-26	4	0.008	0.008	0.05	0.754	0.06	0.122
Seigyoku	4	0.003	0.005	0.002	0.7	0.287	0.003
Wonkyo Na-09(Wonwhang)	4	0.008	0.009	0.235	0.697	0.044	0.007
Wonkyo Na-61	4	0.003	0.009	0.052	0.697	0.06	0.178
Seollem	4	0.002	0.001	0.007	0.697	0.008	0.284
Kikusui	4	0.006	0.008	0.002	0.697	0.285	0.002
Wonkyo Na-13(Shinil)	4	0.002	0.002	0.003	0.692	0.006	0.295
Suisei	4	0.17	0.014	0.008	0.687	0.116	0.006
Wonkyo Na-64	4	0.003	0.005	0.008	0.682	0.005	0.298
CenS all	4	0.005	0.003	0.006	0.681	0.014	0.293
Hakkou	4	0.015	0.004	0.005	0.674	0.299	0.003
Wonkyo Na-45	4	0.003	0.002	0.004	0.658	0.045	0.288
Kobi	4	0.336	0.005	0.004	0.64	0.007	0.008
Wonkyo Na-jasoojung 4	4	0.003	0.015	0.343	0.634	0.002	0.002
Wonkyo Na-67	4	0.015	0.009	0.113	0.622	0.004	0.239
Tama	4	0.005	0.003	0.001	0.611	0.378	0.002
Jinshiji	4	0.006	0.017	0.002	0.61	0.35	0.015
Shinseiki	4	0.006	0.016	0.002	0.61	0.349	0.016
Wonkyo Na-21(Manpungbae)	4	0.012	0.003	0.269	0.59	0.09	0.036
Senken	4	0.385	0.003	0.006	0.587	0.013	0.007
Shinsei	4	0.139	0.044	0.011	0.582	0.09	0.134
Chuwhangbae	4	0.003	0.002	0.005	0.54	0.004	0.446
Tosa	4	0.452	0.006	0.002	0.534	0.003	0.002
Shichiho	4	0.457	0.005	0.002	0.53	0.003	0.002
Wonkyo Na-07(Whasan)	4	0.006	0.004	0.239	0.526	0.193	0.032
Gongryong	4	0.01	0.004	0.007	0.521	0.456	0.003
Sagami	4	0.01	0.004	0.007	0.521	0.455	0.003
Gamiri	4	0.068	0.005	0.101	0.519	0.294	0.013
Wonkyo Na-79	4	0.01	0.005	0.007	0.519	0.457	0.002
Wonkyo Na-44	4	0.003	0.001	0.42	0.518	0.019	0.039
Wonkyo Na-81	4	0.019	0.011	0.023	0.514	0.012	0.422
Hattatsu	4	0.451	0.002	0.009	0.512	0.007	0.018
Whangkeumbae	4	0.002	0.001	0.002	0.507	0.002	0.486
Wonkyo Na-84	4	0.008	0.395	0.037	0.488	0.064	0.007
Shinko	4	0.275	0.031	0.037	0.442	0.006	0.21
Greensis	4	0.014	0.012	0.157	0.426	0.007	0.384
Waseaka	4	0.269	0.011	0.009	0.422	0.286	0.004
Manhwang	4	0.003	0.003	0.257	0.418	0.004	0.315
Hanghong	4	0.377	0.038	0.004	0.404	0.171	0.006
Wonkyo Na-83	4	0.085	0.014	0.008	0.401	0.238	0.255
Wonkyo Na-jasoojung 3	4	0.178	0.003	0.044	0.381	0.369	0.025
Sekaiichi_x000D_	4	0.161	0.11	0.108	0.375	0.239	0.007
Wonkyo Na-86	4	0.084	0.011	0.009	0.372	0.264	0.261
Jinshuisu	4	0.272	0.025	0.005	0.365	0.227	0.106
Wonkyo Na-85	4	0.215	0.11	0.13	0.334	0.012	0.199
Wonkyo Na-75	4	0.128	0.189	0.076	0.332	0.274	0.002
Yescool	5	0.004	0.003	0.001	0.007	0.983	0.002
Wonkyo Na-47	5	0.002	0.002	0.001	0.015	0.977	0.003
Choju	5	0.008	0.003	0.003	0.003	0.975	0.009
Jinhua	5	0.007	0.003	0.003	0.004	0.974	0.009
Nansui	5	0.017	0.003	0.01	0.002	0.956	0.012
Kimizukawase	5	0.018	0.003	0.01	0.002	0.955	0.012
Wonkyo Na-32(Keumchonjoseang)	5	0.002	0.002	0.035	0.005	0.952	0.004
Wonkyo Na-38(Noksu)	5	0.003	0.002	0.05	0.007	0.931	0.007
Hamheungri eul	5	0.022	0.005	0.049	0.003	0.918	0.003
Hayatama	5	0.005	0.005	0.005	0.034	0.906	0.044
Sweet Skin	5	0.002	0.001	0.003	0.096	0.895	0.003
Asahi	5	0.007	0.014	0.002	0.069	0.895	0.013
Wonkyo Na-34(Jinhwang)	5	0.006	0.013	0.03	0.064	0.885	0.002
Chojuro	5	0.019	0.031	0.018	0.011	0.872	0.049
Chousen	5	0.015	0.053	0.004	0.086	0.82	0.022
Taihaku	5	0.153	0.004	0.015	0.053	0.769	0.006
Jangseongcheongbae	5	0.153	0.004	0.014	0.056	0.768	0.006
Wonkyo Na-19(Minibae)	5	0.027	0.015	0.03	0.242	0.682	0.003
Satangbae	5	0.005	0.295	0.002	0.009	0.656	0.032
Imamuranatsu	5	0.005	0.003	0.287	0.026	0.655	0.024
Eri	5	0.019	0.025	0.026	0.259	0.603	0.068
Goesanhwangbae	5	0.092	0.066	0.037	0.002	0.597	0.206
Shugyoku	5	0.013	0.003	0.005	0.384	0.594	0.002
Wonkyo Na-58	5	0.006	0.002	0.079	0.024	0.584	0.306
Wonkyo Na-77	5	0.053	0.004	0.008	0.035	0.553	0.348
kosui	5	0.005	0.002	0.002	0.457	0.532	0.001
Shinchu	5	0.238	0.033	0.034	0.173	0.502	0.019
Kumoi	5	0.245	0.007	0.133	0.168	0.439	0.008
Wonkyo Na-74	5	0.076	0.244	0.01	0.01	0.422	0.238
Matsushima	5	0.233	0.116	0.021	0.208	0.416	0.006
Wonkyo Na-80	5	0.013	0.004	0.004	0.194	0.414	0.371
Iwon	5	0.062	0.013	0.332	0.012	0.403	0.178
Wonkyo Na-82	5	0.123	0.24	0.156	0.188	0.29	0.004
Wonkyo Na-36(Sooyoung)	6	0.001	0.001	0.001	0.001	0.001	0.994
Niitaka	6	0.004	0.002	0.003	0.002	0.009	0.98
Wonkyo Na-46	6	0.003	0.002	0.003	0.233	0.006	0.754
Wonkyo Na-06(Soowhangbae)	6	0.002	0.002	0.004	0.304	0.002	0.686
Wonkyo Na-17(Josengwhangkeum)	6	0.037	0.007	0.005	0.044	0.242	0.665
Wonkyo Na-51	6	0.039	0.007	0.024	0.274	0.013	0.643
Hanareum	6	0.006	0.002	0.005	0.057	0.293	0.638
Sunhwang	6	0.002	0.001	0.001	0.001	0.369	0.625
Wonkyo Na-29(Shincheon)	6	0.003	0.001	0.002	0.001	0.401	0.591
Sujeongbae	6	0.273	0.005	0.005	0.002	0.134	0.58
Wonkyo Na-41(Super Gold)	6	0.008	0.003	0.036	0.422	0.004	0.526
Wonkyo Na-53	6	0.001	0.002	0.001	0.487	0.002	0.507
Wonkyo Na-16(Gamro)	6	0.002	0.005	0.001	0.006	0.492	0.493
Wonkyo Na-62 (Sodam)	6	0.01	0.008	0.022	0.439	0.028	0.493
Yeongsanbae	6	0.073	0.005	0.262	0.005	0.167	0.487
BPS3-2000-3-99	6	0.014	0.286	0.148	0.002	0.091	0.459
Wonkyo Na-88	6	0.147	0.007	0.029	0.304	0.136	0.378
